# Supplementary material for: Assessment of allergy knowledge among the Palestinian community: A cross-sectional study
Source: PLoS One. 2025 Dec 17;20(12):e0339119. doi: 10.1371/journal.pone.0339119 (PMC12711017; doi:10.1371/journal.pone.0339119)
Supplement: S2 Table — (XLSX) [file pone.0339119.s002.xlsx]

## Sheet: Form Responses 1
Marital status	Educational level	Have you ever had an allergic reaction?	Do you know anyone who has had an allergy?	1.Symptoms of anaphylaxis can occur:	An anaphylactic reaction can be as simple as developing a rash after exposure to an allergen.	3.Anaphylaxis can occur from eating common foods such as milk, eggs, or shellfish.	4.Anaphylaxis always requires medical treatment.	5.The most severe form of allergic reaction is called anaphylaxis. Which symptoms might happen with this?	6.If you are at risk for anaphylaxis, the best way to manage your condition is:	7.Which of these body systems causes allergic reactions?	8.An allergen is anything that triggers an allergic response. Which of these could be an allergen?	9.Dust mites are a common trigger for indoor respiratory allergies. Where are you most likely to find them in the home?	10.Allergies can cause conjunctivitis:
Married	Higher education	No	Yes	1. Short period of touching	right	right	wrong	All of the above are true	All of the above are true	The immune system	All of the above are true	All of the above are true	right
Married	Higher education	Yes	Yes	4. Both the first and second choices are correct	right	right	right	All of the above are true	All of the above are true	The immune system	All of the above are true	All of the above are true	right
Married	Diploma	No	No	1. Short period of touching	right	right	I do not know	Difficulty in Breathing	Avoiding allergic materials	The immune system	All of the above are true	All of the above are true	wrong
Single	Higher education	Yes	Yes	4. Both the first and second choices are correct	right	right	right	Difficulty in Breathing	Avoiding allergic materials	The immune system	Food	All of the above are true	right
Single	Bachelor	Yes	Yes	3. I do not know	right	I do not know	right	Rhinorrhea	All of the above are true	The immune system	All of the above are true	All of the above are true	right
Single	Bachelor	No	Yes	1. Short period of touching	right	I do not know	right	All of the above are true	Avoiding allergic materials	The immune system	All of the above are true	All of the above are true	right
Single	Bachelor	Yes	Yes	1. Short period of touching	wrong	wrong	wrong	Blood pressure decreasing (Hypotension)	I do not know	The immune system	Dust	All of the above are true	I do not know
Single	Bachelor	No	Yes	4. Both the first and second choices are correct	right	right	right	All of the above are true	All of the above are true	The immune system	All of the above are true	All of the above are true	right
Single	Bachelor	Yes	Yes	4. Both the first and second choices are correct	right	I do not know	right	All of the above are true	All of the above are true	The immune system	All of the above are true	All of the above are true	right
Single	Bachelor	No	No	3. I do not know	right	right	right	All of the above are true	Avoiding allergic materials	The immune system	All of the above are true	Beds	I do not know
Single	Bachelor	Yes	Yes	4. Both the first and second choices are correct	right	right	right	All of the above are true	All of the above are true	The immune system	All of the above are true	All of the above are true	right
Single	Diploma	Yes	Yes	4. Both the first and second choices are correct	right	right	right	All of the above are true	All of the above are true	The endocrine system	All of the above are true	All of the above are true	right
Single	Diploma	Yes	Yes	4. Both the first and second choices are correct	right	right	right	Difficulty in Breathing	Avoiding allergic materials	The immune system	All of the above are true	All of the above are true	right
Single	Bachelor	Yes	Yes	1. Short period of touching	wrong	I do not know	right	All of the above are true	All of the above are true	The immune system	All of the above are true	All of the above are true	right
Single	Bachelor	Yes	Yes	4. Both the first and second choices are correct	right	right	right	All of the above are true	All of the above are true	The immune system	All of the above are true	Beds	right
Single	secondary school	Yes	No	1. Short period of touching	right	I do not know	right	All of the above are true	All of the above are true	The immune system	All of the above are true	All of the above are true	I do not know
Single	secondary school	No	Yes	4. Both the first and second choices are correct	right	right	wrong	All of the above are true	All of the above are true	The immune system	All of the above are true	All of the above are true	right
Single	Bachelor	Yes	Yes	4. Both the first and second choices are correct	right	right	right	All of the above are true	All of the above are true	The immune system	All of the above are true	All of the above are true	right
Single	secondary school	Yes	Yes	4. Both the first and second choices are correct	wrong	right	right	All of the above are true	All of the above are true	The immune system	All of the above are true	All of the above are true	right
Single	Bachelor	Yes	Yes	4. Both the first and second choices are correct	right	right	I do not know	Difficulty in Breathing	Avoiding allergic materials	The immune system	All of the above are true	All of the above are true	right
Single	Bachelor	Yes	Yes	4. Both the first and second choices are correct	I do not know	right	right	All of the above are true	All of the above are true	The immune system	Food	All of the above are true	right
Single	Bachelor	Yes	Yes	4. Both the first and second choices are correct	right	right	right	All of the above are true	All of the above are true	The immune system	All of the above are true	All of the above are true	right
Single	Bachelor	No	No	4. Both the first and second choices are correct	right	right	right	All of the above are true	All of the above are true	The immune system	All of the above are true	All of the above are true	right
Single	Less than secondary school	No	Yes	4. Both the first and second choices are correct	right	right	wrong	All of the above are true	All of the above are true	The immune system	All of the above are true	Carpets	right
Single	secondary school	Yes	Yes	4. Both the first and second choices are correct	right	right	wrong	Rhinorrhea	All of the above are true	The immune system	Dust	All of the above are true	right
Single	Bachelor	Yes	Yes	4. Both the first and second choices are correct	right	right	right	All of the above are true	All of the above are true	The immune system	All of the above are true	All of the above are true	right
Single	Bachelor	No	Yes	4. Both the first and second choices are correct	right	right	wrong	All of the above are true	All of the above are true	The immune system	All of the above are true	All of the above are true	right
Single	secondary school	Yes	Yes	1. Short period of touching	wrong	wrong	right	I do not know	All of the above are true	The immune system	Dust	I do not know	right
Single	Bachelor	No	Yes	4. Both the first and second choices are correct	right	right	wrong	All of the above are true	All of the above are true	The immune system	All of the above are true	All of the above are true	right
Single	Bachelor	No	Yes	4. Both the first and second choices are correct	right	right	right	Difficulty in Breathing	Avoiding allergic materials	The immune system	All of the above are true	All of the above are true	I do not know
Single	Bachelor	Yes	Yes	4. Both the first and second choices are correct	right	I do not know	right	All of the above are true	Avoiding allergic materials	The endocrine system	All of the above are true	All of the above are true	right
Single	Bachelor	No	No	4. Both the first and second choices are correct	right	right	right	All of the above are true	Avoiding allergic materials	The immune system	All of the above are true	All of the above are true	I do not know
Single	Bachelor	Yes	Yes	4. Both the first and second choices are correct	right	wrong	right	All of the above are true	Avoiding allergic materials	The immune system	All of the above are true	Carpets	right
Single	Bachelor	Yes	Yes	4. Both the first and second choices are correct	right	wrong	right	I do not know	Avoiding allergic materials	The immune system	Dust	All of the above are true	I do not know
Single	Bachelor	Yes	Yes	4. Both the first and second choices are correct	right	right	I do not know	All of the above are true	I do not know	The immune system	All of the above are true	All of the above are true	right
Single	Bachelor	No	Yes	4. Both the first and second choices are correct	right	right	right	Difficulty in Breathing	All of the above are true	The immune system	All of the above are true	Carpets	right
Single	Bachelor	Yes	Yes	4. Both the first and second choices are correct	right	right	right	All of the above are true	All of the above are true	The nervous system	Food	All of the above are true	right
Single	Bachelor	Yes	Yes	4. Both the first and second choices are correct	right	right	right	I do not know	Avoiding allergic materials	The immune system	All of the above are true	All of the above are true	right
Single	secondary school	Yes	Yes	4. Both the first and second choices are correct	right	right	right	All of the above are true	All of the above are true	The immune system	All of the above are true	I do not know	right
Single	secondary school	Yes	Yes	4. Both the first and second choices are correct	right	right	right	All of the above are true	All of the above are true	The immune system	All of the above are true	All of the above are true	right
Single	Bachelor	Yes	Yes	4. Both the first and second choices are correct	right	right	wrong	All of the above are true	All of the above are true	The immune system	All of the above are true	All of the above are true	I do not know
Single	Bachelor	Yes	Yes	1. Short period of touching	right	right	right	All of the above are true	Make a plan to manage allergic cases	The immune system	Food	All of the above are true	right
Single	Bachelor	Yes	Yes	4. Both the first and second choices are correct	right	right	right	All of the above are true	Always carry an epinephrine shot	The immune system	All of the above are true	All of the above are true	right
Single	secondary school	Yes	Yes	4. Both the first and second choices are correct	right	right	right	All of the above are true	All of the above are true	The immune system	All of the above are true	All of the above are true	right
Single	Bachelor	Yes	Yes	4. Both the first and second choices are correct	right	right	right	I do not know	Make a plan to manage allergic cases	The immune system	All of the above are true	Carpets	right
Single	secondary school	Yes	Yes	1. Short period of touching	right	right	I do not know	Difficulty in Breathing	I do not know	The immune system	All of the above are true	Carpets	right
Single	Bachelor	Yes	Yes	4. Both the first and second choices are correct	right	right	right	All of the above are true	All of the above are true	The immune system	All of the above are true	All of the above are true	I do not know
Single	Bachelor	No	Yes	4. Both the first and second choices are correct	right	right	right	All of the above are true	Avoiding allergic materials	The immune system	All of the above are true	All of the above are true	right
Single	Bachelor	Yes	Yes	1. Short period of touching	right	right	right	Difficulty in Breathing	Avoiding allergic materials	The immune system	All of the above are true	All of the above are true	right
Single	Bachelor	No	Yes	4. Both the first and second choices are correct	right	right	right	All of the above are true	All of the above are true	The immune system	All of the above are true	All of the above are true	right
Single	Bachelor	Yes	Yes	4. Both the first and second choices are correct	right	right	right	Rhinorrhea	Avoiding allergic materials	The endocrine system	Dust	Carpets	right
Single	Bachelor	Yes	Yes	4. Both the first and second choices are correct	right	right	right	All of the above are true	All of the above are true	The immune system	All of the above are true	All of the above are true	right
Single	Diploma	Yes	Yes	4. Both the first and second choices are correct	right	right	right	All of the above are true	All of the above are true	The immune system	All of the above are true	All of the above are true	right
Single	Bachelor	Yes	No	1. Short period of touching	I do not know	right	wrong	Difficulty in Breathing	Avoiding allergic materials	The immune system	Dust	Curtains	right
Single	Bachelor	No	No	1. Short period of touching	right	right	I do not know	All of the above are true	All of the above are true	The immune system	All of the above are true	All of the above are true	right
Single	secondary school	Yes	Yes	4. Both the first and second choices are correct	right	right	right	Difficulty in Breathing	All of the above are true	The immune system	All of the above are true	All of the above are true	I do not know
Single	Bachelor	Yes	Yes	1. Short period of touching	right	right	right	Difficulty in Breathing	All of the above are true	The endocrine system	All of the above are true	Curtains	right
Single	Bachelor	Yes	Yes	4. Both the first and second choices are correct	right	right	right	All of the above are true	Avoiding allergic materials	The immune system	All of the above are true	All of the above are true	I do not know
Single	Bachelor	No	No	1. Short period of touching	right	right	right	All of the above are true	All of the above are true	The nervous system	All of the above are true	All of the above are true	right
Single	Bachelor	No	Yes	4. Both the first and second choices are correct	right	right	right	All of the above are true	All of the above are true	The immune system	All of the above are true	All of the above are true	right
Single	Diploma	No	No	4. Both the first and second choices are correct	right	right	I do not know	All of the above are true	All of the above are true	The immune system	All of the above are true	All of the above are true	right
Single	Diploma	No	Yes	4. Both the first and second choices are correct	right	right	right	All of the above are true	All of the above are true	The immune system	Food	I do not know	I do not know
Single	Diploma	No	Yes	4. Both the first and second choices are correct	right	right	right	All of the above are true	All of the above are true	The immune system	All of the above are true	All of the above are true	right
Single	Bachelor	No	Yes	4. Both the first and second choices are correct	right	right	right	All of the above are true	All of the above are true	The immune system	All of the above are true	All of the above are true	right
Single	Bachelor	No	No	4. Both the first and second choices are correct	right	right	right	All of the above are true	All of the above are true	The immune system	All of the above are true	All of the above are true	right
Single	Bachelor	No	Yes	4. Both the first and second choices are correct	right	right	right	All of the above are true	All of the above are true	The immune system	All of the above are true	All of the above are true	right
Single	Bachelor	Yes	Yes	4. Both the first and second choices are correct	right	wrong	right	All of the above are true	Make a plan to manage allergic cases	The nervous system	All of the above are true	All of the above are true	right
Single	Bachelor	Yes	Yes	4. Both the first and second choices are correct	right	right	right	All of the above are true	All of the above are true	The immune system	All of the above are true	All of the above are true	right
Single	Less than secondary school	Yes	Yes	1. Short period of touching	I do not know	right	right	All of the above are true	Make a plan to manage allergic cases	The nervous system	All of the above are true	I do not know	right
Single	Bachelor	No	Yes	1. Short period of touching	wrong	wrong	wrong	All of the above are true	Make a plan to manage allergic cases	The immune system	All of the above are true	All of the above are true	right
Single	Bachelor	No	Yes	1. Short period of touching	right	right	right	All of the above are true	All of the above are true	The immune system	All of the above are true	All of the above are true	right
Single	Bachelor	No	Yes	4. Both the first and second choices are correct	right	right	right	All of the above are true	Always carry an epinephrine shot	The immune system	All of the above are true	All of the above are true	right
Single	Bachelor	Yes	Yes	1. Short period of touching	right	right	wrong	All of the above are true	All of the above are true	The immune system	All of the above are true	All of the above are true	right
Married	secondary school	No	Yes	4. Both the first and second choices are correct	right	right	right	Difficulty in Breathing	All of the above are true	The endocrine system	All of the above are true	Carpets	right
Single	Bachelor	Yes	No	4. Both the first and second choices are correct	right	right	right	Difficulty in Breathing	All of the above are true	The endocrine system	All of the above are true	All of the above are true	right
Single	Bachelor	No	Yes	4. Both the first and second choices are correct	right	right	I do not know	All of the above are true	All of the above are true	The immune system	All of the above are true	All of the above are true	right
Married	Bachelor	Yes	Yes	4. Both the first and second choices are correct	right	I do not know	right	Difficulty in Breathing	All of the above are true	The immune system	All of the above are true	All of the above are true	I do not know
Married	Bachelor	Yes	Yes	4. Both the first and second choices are correct	right	right	wrong	All of the above are true	Make a plan to manage allergic cases	The nervous system	All of the above are true	All of the above are true	right
Married	Bachelor	Yes	Yes	1. Short period of touching	right	right	right	Difficulty in Breathing	Avoiding allergic materials	The immune system	All of the above are true	All of the above are true	I do not know
Single	Bachelor	Yes	Yes	4. Both the first and second choices are correct	right	I do not know	right	All of the above are true	Make a plan to manage allergic cases	The nervous system	All of the above are true	All of the above are true	right
Married	Bachelor	No	Yes	4. Both the first and second choices are correct	right	right	right	All of the above are true	Avoiding allergic materials	The immune system	All of the above are true	All of the above are true	right
Single	Bachelor	Yes	Yes	1. Short period of touching	right	right	right	All of the above are true	Make a plan to manage allergic cases	The immune system	All of the above are true	Curtains	right
Married	Bachelor	No	No	4. Both the first and second choices are correct	right	right	wrong	All of the above are true	All of the above are true	The nervous system	All of the above are true	All of the above are true	right
Married	Diploma	No	Yes	4. Both the first and second choices are correct	right	right	right	All of the above are true	Make a plan to manage allergic cases	The immune system	All of the above are true	All of the above are true	right
Married	Bachelor	No	No	1. Short period of touching	right	right	right	Difficulty in Breathing	Make a plan to manage allergic cases	The immune system	All of the above are true	All of the above are true	I do not know
Married	Bachelor	No	Yes	4. Both the first and second choices are correct	right	I do not know	right	All of the above are true	All of the above are true	The immune system	All of the above are true	All of the above are true	I do not know
Married	Higher education	Yes	Yes	1. Short period of touching	right	right	right	Difficulty in Breathing	Avoiding allergic materials	The immune system	All of the above are true	All of the above are true	right
Married	Bachelor	No	Yes	4. Both the first and second choices are correct	wrong	right	right	Difficulty in Breathing	Avoiding allergic materials	The endocrine system	All of the above are true	All of the above are true	right
Single	Bachelor	Yes	Yes	4. Both the first and second choices are correct	right	I do not know	I do not know	Difficulty in Breathing	Make a plan to manage allergic cases	The immune system	All of the above are true	All of the above are true	right
Single	Bachelor	Yes	Yes	4. Both the first and second choices are correct	right	right	right	All of the above are true	All of the above are true	The immune system	All of the above are true	All of the above are true	right
Married	Higher education	No	Yes	2. Long period of touching	right	right	right	Difficulty in Breathing	Avoiding allergic materials	The immune system	All of the above are true	All of the above are true	right
Married	Bachelor	No	Yes	4. Both the first and second choices are correct	right	right	right	All of the above are true	Avoiding allergic materials	The immune system	All of the above are true	All of the above are true	right
Married	Higher education	Yes	Yes	4. Both the first and second choices are correct	right	right	right	All of the above are true	All of the above are true	The immune system	All of the above are true	All of the above are true	right
Married	Diploma	Yes	Yes	4. Both the first and second choices are correct	right	right	right	Difficulty in Breathing	Avoiding allergic materials	The nervous system	All of the above are true	All of the above are true	right
Married	Bachelor	Yes	Yes	4. Both the first and second choices are correct	right	right	right	All of the above are true	Avoiding allergic materials	The immune system	All of the above are true	I do not know	right
Married	Bachelor	No	Yes	4. Both the first and second choices are correct	right	right	right	Difficulty in Breathing	Avoiding allergic materials	The endocrine system	All of the above are true	All of the above are true	right
Single	Higher education	Yes	Yes	4. Both the first and second choices are correct	right	right	right	All of the above are true	All of the above are true	The immune system	All of the above are true	All of the above are true	right
Married	Higher education	No	Yes	4. Both the first and second choices are correct	right	right	right	All of the above are true	Make a plan to manage allergic cases	The immune system	All of the above are true	All of the above are true	right
Single	Bachelor	Yes	No	4. Both the first and second choices are correct	right	right	right	All of the above are true	All of the above are true	The immune system	All of the above are true	All of the above are true	right
Single	Bachelor	Yes	Yes	4. Both the first and second choices are correct	right	right	right	All of the above are true	Always carry an epinephrine shot	The nervous system	All of the above are true	All of the above are true	right
Married	Bachelor	No	Yes	4. Both the first and second choices are correct	right	wrong	right	All of the above are true	Always carry an epinephrine shot	The immune system	All of the above are true	Carpets	right
Married	Bachelor	No	Yes	1. Short period of touching	right	I do not know	I do not know	I do not know	I do not know	The nervous system	All of the above are true	I do not know	I do not know
Married	Bachelor	No	Yes	4. Both the first and second choices are correct	right	right	right	All of the above are true	All of the above are true	The immune system	All of the above are true	All of the above are true	right
Married	Higher education	No	Yes	4. Both the first and second choices are correct	right	right	I do not know	All of the above are true	I do not know	The immune system	All of the above are true	All of the above are true	right
Single	secondary school	Yes	Yes	1. Short period of touching	right	I do not know	right	All of the above are true	All of the above are true	The immune system	All of the above are true	All of the above are true	right
Married	Bachelor	No	Yes	1. Short period of touching	right	right	right	All of the above are true	Avoiding allergic materials	The immune system	All of the above are true	All of the above are true	right
Single	Bachelor	Yes	Yes	4. Both the first and second choices are correct	right	right	right	All of the above are true	All of the above are true	The immune system	All of the above are true	Carpets	right
Married	Higher education	Yes	Yes	4. Both the first and second choices are correct	right	right	right	Difficulty in Breathing	Always carry an epinephrine shot	The immune system	All of the above are true	All of the above are true	right
Married	Bachelor	Yes	Yes	1. Short period of touching	right	right	right	All of the above are true	Avoiding allergic materials	The immune system	All of the above are true	All of the above are true	right
Married	Higher education	No	Yes	1. Short period of touching	right	right	wrong	All of the above are true	All of the above are true	The immune system	All of the above are true	All of the above are true	right
Married	Higher education	No	Yes	1. Short period of touching	right	right	wrong	All of the above are true	Make a plan to manage allergic cases	The immune system	All of the above are true	All of the above are true	right
Single	Higher education	Yes	Yes	4. Both the first and second choices are correct	right	right	right	Difficulty in Breathing	All of the above are true	The immune system	All of the above are true	All of the above are true	right
Single	Higher education	No	No	4. Both the first and second choices are correct	right	right	right	All of the above are true	All of the above are true	The immune system	All of the above are true	All of the above are true	right
Single	Bachelor	No	Yes	4. Both the first and second choices are correct	right	right	right	All of the above are true	All of the above are true	The immune system	All of the above are true	All of the above are true	right
Single	Bachelor	No	Yes	4. Both the first and second choices are correct	right	right	right	Difficulty in Breathing	All of the above are true	The immune system	All of the above are true	All of the above are true	right
Single	Bachelor	No	Yes	4. Both the first and second choices are correct	right	right	right	Difficulty in Breathing	All of the above are true	The immune system	All of the above are true	All of the above are true	right
Married	Bachelor	No	Yes	4. Both the first and second choices are correct	right	right	right	All of the above are true	Avoiding allergic materials	The immune system	All of the above are true	All of the above are true	right
Married	Bachelor	No	Yes	4. Both the first and second choices are correct	right	right	right	All of the above are true	Avoiding allergic materials	The immune system	All of the above are true	All of the above are true	right
Single	Bachelor	No	Yes	1. Short period of touching	right	right	right	All of the above are true	All of the above are true	The immune system	All of the above are true	All of the above are true	right
Married	Higher education	Yes	Yes	4. Both the first and second choices are correct	right	right	right	All of the above are true	All of the above are true	The immune system	All of the above are true	All of the above are true	right
Single	Bachelor	No	Yes	1. Short period of touching	right	right	right	Difficulty in Breathing	All of the above are true	The immune system	All of the above are true	All of the above are true	right
Others	Higher education	No	Yes	2. Long period of touching	right	right	right	Difficulty in Breathing	Always carry an epinephrine shot	The immune system	Dust	Beds	right
Single	Less than secondary school	Yes	Yes	4. Both the first and second choices are correct	right	right	right	All of the above are true	Avoiding allergic materials	The nervous system	All of the above are true	All of the above are true	right
Single	Bachelor	Yes	Yes	4. Both the first and second choices are correct	right	right	I do not know	Difficulty in Breathing	All of the above are true	The immune system	All of the above are true	All of the above are true	right
Single	Diploma	No	Yes	4. Both the first and second choices are correct	right	right	right	All of the above are true	Avoiding allergic materials	The immune system	All of the above are true	All of the above are true	right
Single	Bachelor	Yes	Yes	4. Both the first and second choices are correct	right	right	right	All of the above are true	All of the above are true	The immune system	All of the above are true	All of the above are true	right
Married	Bachelor	No	No	2. Long period of touching	right	right	right	All of the above are true	Avoiding allergic materials	The immune system	All of the above are true	All of the above are true	right
Married	Higher education	Yes	Yes	4. Both the first and second choices are correct	right	right	right	All of the above are true	Avoiding allergic materials	The immune system	All of the above are true	All of the above are true	right
Married	Higher education	Yes	Yes	4. Both the first and second choices are correct	right	I do not know	right	Difficulty in Breathing	Avoiding allergic materials	The immune system	All of the above are true	All of the above are true	right
Single	Bachelor	Yes	Yes	4. Both the first and second choices are correct	I do not know	right	I do not know	All of the above are true	Avoiding allergic materials	The immune system	All of the above are true	All of the above are true	right
Married	Bachelor	No	Yes	4. Both the first and second choices are correct	right	I do not know	right	All of the above are true	All of the above are true	The nervous system	All of the above are true	All of the above are true	right
Single	Higher education	No	Yes	4. Both the first and second choices are correct	right	right	right	All of the above are true	Avoiding allergic materials	The immune system	All of the above are true	All of the above are true	wrong
Married	Bachelor	Yes	Yes	4. Both the first and second choices are correct	right	right	right	All of the above are true	All of the above are true	The immune system	All of the above are true	All of the above are true	right
Married	Bachelor	Yes	Yes	1. Short period of touching	right	right	right	All of the above are true	Avoiding allergic materials	The immune system	All of the above are true	All of the above are true	right
Married	Higher education	No	Yes	1. Short period of touching	right	right	right	I do not know	Avoiding allergic materials	The immune system	I do not know	All of the above are true	right
Married	Higher education	No	Yes	4. Both the first and second choices are correct	right	right	wrong	All of the above are true	Avoiding allergic materials	The immune system	All of the above are true	All of the above are true	right
Married	Higher education	Yes	Yes	4. Both the first and second choices are correct	right	right	right	All of the above are true	All of the above are true	The immune system	All of the above are true	All of the above are true	right
Single	Bachelor	No	Yes	4. Both the first and second choices are correct	right	right	right	Difficulty in Breathing	Avoiding allergic materials	The immune system	All of the above are true	Curtains	right
Single	Bachelor	Yes	Yes	4. Both the first and second choices are correct	right	right	right	All of the above are true	All of the above are true	The immune system	All of the above are true	All of the above are true	right
Married	Bachelor	Yes	Yes	3. I do not know	right	right	wrong	All of the above are true	Avoiding allergic materials	The immune system	All of the above are true	All of the above are true	right
Married	Higher education	Yes	Yes	4. Both the first and second choices are correct	right	right	right	All of the above are true	Make a plan to manage allergic cases	The immune system	All of the above are true	All of the above are true	right
Single	Bachelor	Yes	Yes	4. Both the first and second choices are correct	right	right	right	Difficulty in Breathing	Avoiding allergic materials	The endocrine system	All of the above are true	All of the above are true	right
Single	Bachelor	No	Yes	1. Short period of touching	right	right	right	All of the above are true	All of the above are true	The immune system	All of the above are true	All of the above are true	right
Single	Diploma	Yes	No	4. Both the first and second choices are correct	right	wrong	I do not know	All of the above are true	I do not know	The immune system	Dust	All of the above are true	right
Single	Diploma	Yes	Yes	3. I do not know	right	right	I do not know	I do not know	I do not know	The immune system	Dust	All of the above are true	wrong
Others	Higher education	No	No	1. Short period of touching	right	right	right	All of the above are true	All of the above are true	The immune system	All of the above are true	All of the above are true	right
Married	Higher education	No	Yes	1. Short period of touching	right	right	right	All of the above are true	All of the above are true	The nervous system	All of the above are true	All of the above are true	right
Single	Bachelor	Yes	Yes	4. Both the first and second choices are correct	right	right	right	All of the above are true	All of the above are true	The immune system	All of the above are true	All of the above are true	right
Single	Bachelor	Yes	Yes	4. Both the first and second choices are correct	right	right	right	All of the above are true	Make a plan to manage allergic cases	The immune system	All of the above are true	Carpets	right
Single	secondary school	Yes	Yes	4. Both the first and second choices are correct	right	I do not know	right	All of the above are true	I do not know	The endocrine system	All of the above are true	All of the above are true	right
Single	secondary school	Yes	Yes	1. Short period of touching	right	right	right	Blood pressure decreasing (Hypotension)	Make a plan to manage allergic cases	The immune system	Dust	All of the above are true	right
Married	Bachelor	No	Yes	1. Short period of touching	right	right	right	Difficulty in Breathing	All of the above are true	The immune system	All of the above are true	All of the above are true	right
Married	Higher education	Yes	Yes	1. Short period of touching	right	I do not know	right	All of the above are true	All of the above are true	The immune system	All of the above are true	All of the above are true	right
Married	Higher education	Yes	Yes	4. Both the first and second choices are correct	right	right	right	All of the above are true	All of the above are true	The immune system	All of the above are true	All of the above are true	right
Single	Higher education	No	Yes	4. Both the first and second choices are correct	right	right	right	All of the above are true	All of the above are true	The immune system	All of the above are true	All of the above are true	right
Single	Bachelor	No	Yes	1. Short period of touching	right	right	right	All of the above are true	Avoiding allergic materials	The immune system	All of the above are true	All of the above are true	right
Single	Bachelor	Yes	Yes	1. Short period of touching	right	right	right	Difficulty in Breathing	Avoiding allergic materials	The immune system	All of the above are true	I do not know	right
Single	Higher education	No	Yes	4. Both the first and second choices are correct	right	right	right	All of the above are true	Avoiding allergic materials	The immune system	All of the above are true	All of the above are true	right
Single	Higher education	Yes	Yes	1. Short period of touching	wrong	I do not know	right	All of the above are true	All of the above are true	The immune system	All of the above are true	All of the above are true	right
Married	Bachelor	No	Yes	4. Both the first and second choices are correct	right	right	right	All of the above are true	All of the above are true	The immune system	All of the above are true	All of the above are true	right
Single	Bachelor	No	No	4. Both the first and second choices are correct	right	right	right	All of the above are true	Avoiding allergic materials	The immune system	All of the above are true	I do not know	I do not know
Single	Bachelor	No	Yes	4. Both the first and second choices are correct	right	right	right	All of the above are true	All of the above are true	The immune system	All of the above are true	All of the above are true	right
Single	Higher education	No	Yes	4. Both the first and second choices are correct	right	right	I do not know	I do not know	I do not know	The immune system	All of the above are true	All of the above are true	I do not know
Single	Bachelor	Yes	Yes	4. Both the first and second choices are correct	right	right	right	All of the above are true	All of the above are true	The immune system	All of the above are true	All of the above are true	right
Single	Bachelor	Yes	Yes	4. Both the first and second choices are correct	right	right	right	All of the above are true	All of the above are true	The immune system	All of the above are true	All of the above are true	right
Single	Bachelor	No	Yes	4. Both the first and second choices are correct	right	right	I do not know	All of the above are true	All of the above are true	The immune system	All of the above are true	All of the above are true	right
Married	Bachelor	No	No	4. Both the first and second choices are correct	right	right	I do not know	All of the above are true	All of the above are true	The immune system	All of the above are true	Curtains	right
Single	Bachelor	Yes	No	1. Short period of touching	right	right	wrong	Difficulty in Breathing	All of the above are true	The immune system	All of the above are true	All of the above are true	I do not know
Single	secondary school	No	Yes	3. I do not know	right	right	wrong	I do not know	Avoiding allergic materials	The immune system	All of the above are true	I do not know	right
Single	Bachelor	Yes	Yes	4. Both the first and second choices are correct	right	wrong	right	All of the above are true	Avoiding allergic materials	The immune system	All of the above are true	All of the above are true	right
Single	Higher education	Yes	Yes	4. Both the first and second choices are correct	wrong	right	right	All of the above are true	All of the above are true	The immune system	All of the above are true	All of the above are true	I do not know
Single	Bachelor	Yes	Yes	4. Both the first and second choices are correct	right	wrong	right	Difficulty in Breathing	All of the above are true	The immune system	All of the above are true	All of the above are true	right
Married	Bachelor	Yes	Yes	1. Short period of touching	right	right	wrong	All of the above are true	All of the above are true	The immune system	All of the above are true	All of the above are true	right
Single	Higher education	Yes	Yes	4. Both the first and second choices are correct	right	right	right	All of the above are true	All of the above are true	The immune system	All of the above are true	All of the above are true	right
Married	Bachelor	Yes	Yes	1. Short period of touching	right	I do not know	right	Difficulty in Breathing	Make a plan to manage allergic cases	The immune system	Food	Carpets	right
Single	Bachelor	No	Yes	4. Both the first and second choices are correct	right	right	right	All of the above are true	All of the above are true	The immune system	All of the above are true	Beds	right
Others	Bachelor	No	Yes	4. Both the first and second choices are correct	right	right	right	Difficulty in Breathing	Avoiding allergic materials	The nervous system	All of the above are true	All of the above are true	I do not know
Single	Bachelor	Yes	Yes	4. Both the first and second choices are correct	right	right	right	All of the above are true	All of the above are true	The nervous system	All of the above are true	All of the above are true	right
Single	Bachelor	Yes	Yes	4. Both the first and second choices are correct	right	right	right	All of the above are true	All of the above are true	The immune system	All of the above are true	All of the above are true	right
Single	Bachelor	No	Yes	1. Short period of touching	right	right	right	All of the above are true	All of the above are true	The immune system	All of the above are true	Curtains	right
Married	Diploma	Yes	Yes	1. Short period of touching	right	right	right	Difficulty in Breathing	Avoiding allergic materials	The immune system	All of the above are true	All of the above are true	right
Single	Bachelor	Yes	Yes	1. Short period of touching	wrong	wrong	right	All of the above are true	All of the above are true	The immune system	All of the above are true	All of the above are true	right
Single	Bachelor	Yes	No	4. Both the first and second choices are correct	right	wrong	right	All of the above are true	Make a plan to manage allergic cases	The immune system	All of the above are true	I do not know	I do not know
Single	secondary school	Yes	Yes	4. Both the first and second choices are correct	right	right	right	I do not know	All of the above are true	The immune system	All of the above are true	I do not know	right
Married	Higher education	No	Yes	4. Both the first and second choices are correct	right	right	right	All of the above are true	Make a plan to manage allergic cases	The immune system	All of the above are true	All of the above are true	right
Married	Higher education	No	Yes	1. Short period of touching	right	right	right	All of the above are true	All of the above are true	The immune system	All of the above are true	All of the above are true	right
Married	Higher education	Yes	Yes	4. Both the first and second choices are correct	right	right	right	All of the above are true	All of the above are true	The immune system	All of the above are true	All of the above are true	right
Married	Higher education	No	Yes	1. Short period of touching	right	right	right	All of the above are true	Avoiding allergic materials	The immune system	All of the above are true	All of the above are true	right
Single	Bachelor	No	Yes	4. Both the first and second choices are correct	right	right	wrong	All of the above are true	All of the above are true	The immune system	All of the above are true	All of the above are true	right
Single	Diploma	Yes	Yes	4. Both the first and second choices are correct	right	right	right	Difficulty in Breathing	Avoiding allergic materials	The immune system	All of the above are true	All of the above are true	right
Single	Bachelor	Yes	Yes	4. Both the first and second choices are correct	right	right	wrong	I do not know	Avoiding allergic materials	The immune system	All of the above are true	All of the above are true	right
Single	Diploma	Yes	Yes	4. Both the first and second choices are correct	right	right	right	All of the above are true	All of the above are true	The immune system	All of the above are true	All of the above are true	right
Married	Bachelor	No	Yes	4. Both the first and second choices are correct	right	right	right	All of the above are true	All of the above are true	The immune system	All of the above are true	All of the above are true	I do not know
Single	Bachelor	No	Yes	4. Both the first and second choices are correct	right	right	right	All of the above are true	All of the above are true	The immune system	All of the above are true	I do not know	I do not know
Single	secondary school	No	No	4. Both the first and second choices are correct	right	right	wrong	All of the above are true	All of the above are true	The immune system	All of the above are true	All of the above are true	I do not know
Single	Diploma	No	Yes	4. Both the first and second choices are correct	right	right	right	All of the above are true	Avoiding allergic materials	The immune system	All of the above are true	All of the above are true	right
Married	Diploma	No	Yes	4. Both the first and second choices are correct	wrong	right	right	All of the above are true	All of the above are true	The immune system	All of the above are true	All of the above are true	right
Single	Diploma	No	Yes	4. Both the first and second choices are correct	right	right	right	All of the above are true	All of the above are true	The immune system	All of the above are true	All of the above are true	right
Single	Bachelor	Yes	Yes	4. Both the first and second choices are correct	right	right	right	Difficulty in Breathing	Make a plan to manage allergic cases	The immune system	Food	All of the above are true	right
Married	Diploma	Yes	Yes	4. Both the first and second choices are correct	right	right	right	Difficulty in Breathing	Avoiding allergic materials	The immune system	All of the above are true	All of the above are true	right
Single	Bachelor	Yes	Yes	1. Short period of touching	right	right	wrong	All of the above are true	Avoiding allergic materials	The immune system	All of the above are true	All of the above are true	right
Single	Bachelor	Yes	Yes	4. Both the first and second choices are correct	right	right	right	All of the above are true	All of the above are true	The immune system	All of the above are true	Curtains	right
Single	Bachelor	No	Yes	4. Both the first and second choices are correct	right	right	I do not know	All of the above are true	All of the above are true	The immune system	All of the above are true	All of the above are true	right
Single	secondary school	No	No	4. Both the first and second choices are correct	right	right	right	All of the above are true	All of the above are true	The immune system	All of the above are true	Carpets	right
Single	Bachelor	No	Yes	4. Both the first and second choices are correct	right	right	right	All of the above are true	All of the above are true	The immune system	All of the above are true	All of the above are true	right
Married	Diploma	Yes	Yes	4. Both the first and second choices are correct	right	right	wrong	All of the above are true	All of the above are true	The immune system	All of the above are true	All of the above are true	right
Single	Bachelor	Yes	Yes	1. Short period of touching	right	right	wrong	Blood pressure decreasing (Hypotension)	Avoiding allergic materials	The immune system	Food	Curtains	right
Single	Bachelor	No	Yes	4. Both the first and second choices are correct	right	right	I do not know	I do not know	Make a plan to manage allergic cases	The immune system	All of the above are true	All of the above are true	I do not know
Single	Bachelor	No	Yes	4. Both the first and second choices are correct	right	right	I do not know	All of the above are true	I do not know	The immune system	All of the above are true	I do not know	right
Single	Bachelor	No	Yes	4. Both the first and second choices are correct	right	right	right	Difficulty in Breathing	All of the above are true	The immune system	All of the above are true	Carpets	right
Single	Bachelor	No	Yes	1. Short period of touching	right	right	wrong	I do not know	All of the above are true	The immune system	All of the above are true	All of the above are true	right
Single	Bachelor	No	No	3. I do not know	I do not know	right	I do not know	Difficulty in Breathing	All of the above are true	The endocrine system	All of the above are true	All of the above are true	I do not know
Married	Diploma	Yes	Yes	4. Both the first and second choices are correct	right	right	wrong	All of the above are true	All of the above are true	The nervous system	All of the above are true	All of the above are true	right
Single	Bachelor	Yes	Yes	4. Both the first and second choices are correct	right	right	right	All of the above are true	All of the above are true	The immune system	All of the above are true	All of the above are true	right
Single	Bachelor	No	No	4. Both the first and second choices are correct	right	right	I do not know	Difficulty in Breathing	All of the above are true	The immune system	All of the above are true	All of the above are true	right
Single	Bachelor	No	Yes	4. Both the first and second choices are correct	right	right	right	All of the above are true	All of the above are true	The immune system	All of the above are true	All of the above are true	right
Single	Bachelor	No	Yes	1. Short period of touching	right	right	right	Difficulty in Breathing	Avoiding allergic materials	The immune system	All of the above are true	All of the above are true	right
Single	Bachelor	No	Yes	1. Short period of touching	right	right	wrong	All of the above are true	Make a plan to manage allergic cases	The immune system	All of the above are true	All of the above are true	right
Single	secondary school	No	Yes	4. Both the first and second choices are correct	right	right	right	All of the above are true	Avoiding allergic materials	The immune system	All of the above are true	All of the above are true	right
Single	Bachelor	No	No	4. Both the first and second choices are correct	right	right	right	All of the above are true	All of the above are true	The immune system	All of the above are true	All of the above are true	right
Others	Bachelor	No	No	4. Both the first and second choices are correct	I do not know	right	right	All of the above are true	Make a plan to manage allergic cases	The immune system	Dust	All of the above are true	I do not know
Single	Bachelor	No	Yes	4. Both the first and second choices are correct	right	right	wrong	All of the above are true	All of the above are true	The immune system	All of the above are true	All of the above are true	right
Single	Higher education	No	No	1. Short period of touching	right	right	right	All of the above are true	All of the above are true	The immune system	All of the above are true	All of the above are true	I do not know
Single	Bachelor	No	Yes	4. Both the first and second choices are correct	right	right	right	All of the above are true	All of the above are true	The immune system	All of the above are true	All of the above are true	right
Single	Bachelor	No	Yes	1. Short period of touching	right	right	I do not know	All of the above are true	Avoiding allergic materials	The immune system	All of the above are true	All of the above are true	right
Single	Bachelor	Yes	No	4. Both the first and second choices are correct	right	right	right	All of the above are true	All of the above are true	The immune system	All of the above are true	All of the above are true	right
Single	Bachelor	Yes	Yes	4. Both the first and second choices are correct	right	right	right	All of the above are true	All of the above are true	The immune system	All of the above are true	All of the above are true	right
Single	Bachelor	Yes	Yes	1. Short period of touching	right	right	right	All of the above are true	Make a plan to manage allergic cases	The immune system	All of the above are true	All of the above are true	right
Single	Bachelor	Yes	Yes	1. Short period of touching	right	right	right	All of the above are true	Make a plan to manage allergic cases	The endocrine system	Some metals such as nickel	I do not know	right
Single	Bachelor	Yes	Yes	4. Both the first and second choices are correct	right	right	right	All of the above are true	Avoiding allergic materials	The immune system	All of the above are true	Beds	right
Single	Bachelor	No	Yes	4. Both the first and second choices are correct	right	right	right	All of the above are true	Make a plan to manage allergic cases	The immune system	All of the above are true	All of the above are true	right
Single	Bachelor	Yes	Yes	1. Short period of touching	right	right	right	All of the above are true	Avoiding allergic materials	The immune system	All of the above are true	All of the above are true	right
Single	Bachelor	No	Yes	4. Both the first and second choices are correct	right	right	wrong	All of the above are true	Make a plan to manage allergic cases	The immune system	All of the above are true	All of the above are true	right
Single	Bachelor	Yes	Yes	4. Both the first and second choices are correct	right	right	right	All of the above are true	Always carry an epinephrine shot	The immune system	All of the above are true	All of the above are true	right
Single	Bachelor	Yes	Yes	1. Short period of touching	wrong	wrong	right	Difficulty in Breathing	Always carry an epinephrine shot	The immune system	I do not know	Carpets	right
Single	Bachelor	No	Yes	4. Both the first and second choices are correct	right	right	right	All of the above are true	All of the above are true	The immune system	All of the above are true	All of the above are true	right
Single	Diploma	No	No	3. I do not know	right	right	right	Difficulty in Breathing	All of the above are true	The immune system	All of the above are true	All of the above are true	right
Single	Bachelor	Yes	Yes	4. Both the first and second choices are correct	right	right	right	Difficulty in Breathing	All of the above are true	The nervous system	All of the above are true	Curtains	right
Single	Bachelor	Yes	Yes	4. Both the first and second choices are correct	right	I do not know	right	All of the above are true	Avoiding allergic materials	The immune system	Some metals such as nickel	All of the above are true	right
Single	Bachelor	Yes	Yes	4. Both the first and second choices are correct	right	right	right	All of the above are true	All of the above are true	The immune system	All of the above are true	Curtains	right
Single	Bachelor	Yes	Yes	4. Both the first and second choices are correct	right	right	right	All of the above are true	All of the above are true	The immune system	All of the above are true	All of the above are true	right
Single	Bachelor	No	Yes	4. Both the first and second choices are correct	right	right	right	Difficulty in Breathing	Avoiding allergic materials	The immune system	All of the above are true	All of the above are true	right
Single	Bachelor	Yes	Yes	4. Both the first and second choices are correct	right	right	right	All of the above are true	Avoiding allergic materials	The immune system	All of the above are true	All of the above are true	right
Single	Bachelor	Yes	Yes	4. Both the first and second choices are correct	right	right	right	All of the above are true	All of the above are true	The immune system	All of the above are true	All of the above are true	right
Single	Bachelor	Yes	No	4. Both the first and second choices are correct	right	right	right	Difficulty in Breathing	All of the above are true	The nervous system	All of the above are true	All of the above are true	right
Single	Bachelor	Yes	No	4. Both the first and second choices are correct	right	right	right	All of the above are true	All of the above are true	The immune system	All of the above are true	All of the above are true	right
Single	Diploma	Yes	Yes	2. Long period of touching	I do not know	right	right	Difficulty in Breathing	Make a plan to manage allergic cases	The nervous system	Some metals such as nickel	Carpets	I do not know
Single	Bachelor	No	Yes	4. Both the first and second choices are correct	right	right	right	All of the above are true	Avoiding allergic materials	The immune system	All of the above are true	Carpets	right
Single	Bachelor	No	Yes	2. Long period of touching	right	I do not know	right	Difficulty in Breathing	Avoiding allergic materials	The immune system	All of the above are true	All of the above are true	right
Single	Diploma	No	Yes	4. Both the first and second choices are correct	right	right	I do not know	All of the above are true	Avoiding allergic materials	The immune system	Dust	Curtains	right
Single	Bachelor	Yes	Yes	4. Both the first and second choices are correct	right	right	right	All of the above are true	All of the above are true	The immune system	All of the above are true	All of the above are true	right
Single	Bachelor	Yes	Yes	4. Both the first and second choices are correct	right	right	right	All of the above are true	Make a plan to manage allergic cases	The immune system	All of the above are true	All of the above are true	right
Single	Bachelor	Yes	Yes	4. Both the first and second choices are correct	right	right	I do not know	All of the above are true	Avoiding allergic materials	The immune system	All of the above are true	All of the above are true	right
Single	Bachelor	No	Yes	4. Both the first and second choices are correct	right	right	right	All of the above are true	All of the above are true	The immune system	All of the above are true	All of the above are true	right
Single	Bachelor	Yes	Yes	1. Short period of touching	right	right	right	All of the above are true	All of the above are true	The immune system	All of the above are true	All of the above are true	right
Single	Bachelor	Yes	Yes	4. Both the first and second choices are correct	right	I do not know	right	I do not know	Avoiding allergic materials	The immune system	All of the above are true	All of the above are true	right
Single	Bachelor	No	Yes	4. Both the first and second choices are correct	right	right	right	Difficulty in Breathing	All of the above are true	The immune system	All of the above are true	Beds	right
Single	Bachelor	No	Yes	4. Both the first and second choices are correct	right	right	right	All of the above are true	All of the above are true	The immune system	All of the above are true	All of the above are true	right
Single	Bachelor	No	Yes	4. Both the first and second choices are correct	right	right	wrong	All of the above are true	All of the above are true	The immune system	All of the above are true	All of the above are true	I do not know
Single	Bachelor	Yes	Yes	4. Both the first and second choices are correct	right	right	right	I do not know	I do not know	The immune system	All of the above are true	All of the above are true	right
Single	Bachelor	Yes	Yes	3. I do not know	right	right	right	All of the above are true	All of the above are true	The immune system	All of the above are true	All of the above are true	I do not know
Single	secondary school	No	Yes	4. Both the first and second choices are correct	right	wrong	right	All of the above are true	All of the above are true	The immune system	All of the above are true	Carpets	right
Single	Bachelor	No	Yes	4. Both the first and second choices are correct	right	right	right	All of the above are true	All of the above are true	The immune system	All of the above are true	All of the above are true	right
Single	Bachelor	No	Yes	1. Short period of touching	right	right	right	Difficulty in Breathing	Avoiding allergic materials	The immune system	Dust	All of the above are true	right
Single	Bachelor	No	No	4. Both the first and second choices are correct	right	right	right	All of the above are true	Make a plan to manage allergic cases	The immune system	All of the above are true	All of the above are true	right
Single	Bachelor	Yes	Yes	4. Both the first and second choices are correct	right	right	right	Rhinorrhea	All of the above are true	The immune system	Dust	All of the above are true	right
Single	Diploma	No	Yes	4. Both the first and second choices are correct	right	right	right	All of the above are true	Always carry an epinephrine shot	The nervous system	I do not know	All of the above are true	right
Single	Bachelor	No	Yes	4. Both the first and second choices are correct	right	right	right	All of the above are true	All of the above are true	The immune system	All of the above are true	All of the above are true	right
Single	Bachelor	Yes	No	4. Both the first and second choices are correct	right	right	I do not know	All of the above are true	Make a plan to manage allergic cases	The nervous system	All of the above are true	All of the above are true	I do not know
Single	Bachelor	No	Yes	4. Both the first and second choices are correct	right	right	right	All of the above are true	Avoiding allergic materials	The immune system	All of the above are true	All of the above are true	right
Single	Bachelor	No	Yes	4. Both the first and second choices are correct	right	right	right	All of the above are true	All of the above are true	The immune system	All of the above are true	All of the above are true	right
Single	secondary school	Yes	Yes	4. Both the first and second choices are correct	right	right	I do not know	All of the above are true	All of the above are true	The immune system	All of the above are true	All of the above are true	right
Married	Bachelor	Yes	Yes	1. Short period of touching	right	right	right	Difficulty in Breathing	Avoiding allergic materials	The immune system	All of the above are true	All of the above are true	right
Single	Bachelor	Yes	Yes	4. Both the first and second choices are correct	right	right	wrong	All of the above are true	All of the above are true	The nervous system	All of the above are true	All of the above are true	right
Single	Bachelor	Yes	Yes	4. Both the first and second choices are correct	right	right	right	All of the above are true	Avoiding allergic materials	The immune system	All of the above are true	All of the above are true	right
Single	Bachelor	Yes	Yes	1. Short period of touching	right	right	I do not know	Blood pressure decreasing (Hypotension)	Avoiding allergic materials	The immune system	All of the above are true	All of the above are true	right
Single	Bachelor	Yes	Yes	4. Both the first and second choices are correct	right	right	right	All of the above are true	Always carry an epinephrine shot	The immune system	All of the above are true	I do not know	right
Single	Bachelor	Yes	Yes	4. Both the first and second choices are correct	right	right	right	Difficulty in Breathing	All of the above are true	The immune system	All of the above are true	All of the above are true	right
Single	Bachelor	No	Yes	1. Short period of touching	right	right	wrong	All of the above are true	Make a plan to manage allergic cases	The immune system	All of the above are true	All of the above are true	right
Single	Bachelor	No	Yes	1. Short period of touching	right	right	right	All of the above are true	Avoiding allergic materials	The immune system	All of the above are true	All of the above are true	right
Single	Bachelor	Yes	Yes	1. Short period of touching	right	wrong	wrong	All of the above are true	All of the above are true	The immune system	All of the above are true	Carpets	right
Single	Bachelor	Yes	Yes	4. Both the first and second choices are correct	right	right	right	All of the above are true	Avoiding allergic materials	The immune system	All of the above are true	All of the above are true	right
Single	Bachelor	Yes	Yes	1. Short period of touching	right	right	right	Difficulty in Breathing	All of the above are true	The immune system	All of the above are true	All of the above are true	I do not know
Married	Bachelor	No	No	1. Short period of touching	right	right	right	Difficulty in Breathing	Avoiding allergic materials	The immune system	All of the above are true	All of the above are true	right
Single	Bachelor	Yes	Yes	4. Both the first and second choices are correct	right	right	right	Difficulty in Breathing	All of the above are true	The immune system	All of the above are true	Curtains	I do not know
Single	Bachelor	Yes	Yes	1. Short period of touching	right	I do not know	I do not know	I do not know	I do not know	The immune system	I do not know	I do not know	I do not know
Married	Bachelor	No	Yes	4. Both the first and second choices are correct	right	right	right	I do not know	Avoiding allergic materials	The immune system	All of the above are true	All of the above are true	right
Single	Bachelor	Yes	Yes	1. Short period of touching	right	I do not know	right	All of the above are true	Avoiding allergic materials	The immune system	All of the above are true	All of the above are true	right
Married	Bachelor	Yes	No	1. Short period of touching	right	right	right	I do not know	I do not know	The immune system	Dust	All of the above are true	right
Single	Bachelor	Yes	Yes	4. Both the first and second choices are correct	right	right	wrong	All of the above are true	All of the above are true	The immune system	All of the above are true	All of the above are true	right
Married	Diploma	Yes	No	4. Both the first and second choices are correct	right	right	right	Difficulty in Breathing	Make a plan to manage allergic cases	The immune system	Dust	Carpets	I do not know
Single	Bachelor	Yes	Yes	4. Both the first and second choices are correct	right	right	right	All of the above are true	All of the above are true	The immune system	All of the above are true	All of the above are true	right
Single	Bachelor	Yes	Yes	1. Short period of touching	right	right	right	All of the above are true	All of the above are true	The immune system	All of the above are true	All of the above are true	right
Married	secondary school	No	Yes	4. Both the first and second choices are correct	wrong	right	right	Difficulty in Breathing	All of the above are true	The immune system	All of the above are true	All of the above are true	right
Married	Less than secondary school	No	Yes	4. Both the first and second choices are correct	right	right	right	Difficulty in Breathing	All of the above are true	The nervous system	All of the above are true	All of the above are true	right
Married	Bachelor	No	Yes	1. Short period of touching	right	right	I do not know	Difficulty in Breathing	All of the above are true	The immune system	All of the above are true	All of the above are true	right
Single	Bachelor	No	No	4. Both the first and second choices are correct	right	right	right	I do not know	Avoiding allergic materials	The immune system	Food	I do not know	I do not know
Married	secondary school	Yes	No	4. Both the first and second choices are correct	right	wrong	right	All of the above are true	All of the above are true	The immune system	Food	All of the above are true	right
Single	Bachelor	Yes	Yes	4. Both the first and second choices are correct	right	right	right	All of the above are true	All of the above are true	The immune system	All of the above are true	All of the above are true	right
Single	secondary school	Yes	Yes	1. Short period of touching	right	I do not know	right	All of the above are true	Make a plan to manage allergic cases	The nervous system	All of the above are true	All of the above are true	right
Single	Bachelor	Yes	Yes	3. I do not know	wrong	wrong	I do not know	All of the above are true	I do not know	The immune system	Dust	All of the above are true	right
Single	Bachelor	Yes	Yes	4. Both the first and second choices are correct	right	right	right	All of the above are true	All of the above are true	The immune system	All of the above are true	All of the above are true	right
Married	Higher education	No	Yes	1. Short period of touching	right	right	right	I do not know	All of the above are true	The immune system	All of the above are true	All of the above are true	right
Single	secondary school	Yes	Yes	1. Short period of touching	right	wrong	right	All of the above are true	All of the above are true	The immune system	All of the above are true	All of the above are true	I do not know
Single	Bachelor	Yes	Yes	1. Short period of touching	right	right	wrong	All of the above are true	All of the above are true	The immune system	All of the above are true	Curtains	right
Single	Bachelor	No	Yes	1. Short period of touching	right	right	right	All of the above are true	Avoiding allergic materials	The immune system	All of the above are true	All of the above are true	right
Married	Higher education	Yes	Yes	1. Short period of touching	right	right	wrong	All of the above are true	All of the above are true	The immune system	All of the above are true	All of the above are true	right
Married	Less than secondary school	No	Yes	3. I do not know	right	right	I do not know	I do not know	Avoiding allergic materials	The immune system	I do not know	All of the above are true	right
Married	Higher education	Yes	Yes	4. Both the first and second choices are correct	right	right	right	All of the above are true	All of the above are true	The immune system	All of the above are true	All of the above are true	right
Married	Less than secondary school	No	Yes	1. Short period of touching	right	right	I do not know	I do not know	Avoiding allergic materials	The immune system	Food	All of the above are true	wrong
Single	Higher education	Yes	Yes	4. Both the first and second choices are correct	right	right	right	All of the above are true	All of the above are true	The immune system	All of the above are true	All of the above are true	right
Single	Higher education	No	Yes	1. Short period of touching	right	right	right	I do not know	Avoiding allergic materials	The nervous system	All of the above are true	All of the above are true	right
Single	Bachelor	No	Yes	4. Both the first and second choices are correct	right	right	right	All of the above are true	Always carry an epinephrine shot	The immune system	All of the above are true	All of the above are true	right
Married	Bachelor	No	Yes	4. Both the first and second choices are correct	right	right	right	Difficulty in Breathing	Always carry an epinephrine shot	The endocrine system	All of the above are true	All of the above are true	right
Single	Bachelor	Yes	Yes	1. Short period of touching	right	right	wrong	All of the above are true	Make a plan to manage allergic cases	The immune system	All of the above are true	All of the above are true	right
Married	Higher education	Yes	Yes	1. Short period of touching	right	right	right	All of the above are true	Avoiding allergic materials	The immune system	All of the above are true	Carpets	right
Married	Higher education	No	Yes	1. Short period of touching	right	right	wrong	All of the above are true	Avoiding allergic materials	The immune system	All of the above are true	All of the above are true	right
Single	Bachelor	Yes	Yes	4. Both the first and second choices are correct	right	right	right	All of the above are true	All of the above are true	The immune system	All of the above are true	All of the above are true	right
Single	Bachelor	Yes	Yes	4. Both the first and second choices are correct	right	I do not know	right	All of the above are true	All of the above are true	The immune system	All of the above are true	I do not know	I do not know
Single	Bachelor	No	Yes	4. Both the first and second choices are correct	right	right	right	All of the above are true	All of the above are true	The immune system	All of the above are true	All of the above are true	right
Married	Less than secondary school	No	No	1. Short period of touching	right	right	right	Difficulty in Breathing	Avoiding allergic materials	The immune system	Dust	Curtains	right
Married	Diploma	Yes	Yes	2. Long period of touching	right	right	right	All of the above are true	Avoiding allergic materials	The immune system	All of the above are true	All of the above are true	right
Married	Bachelor	No	No	3. I do not know	right	right	right	All of the above are true	All of the above are true	The immune system	All of the above are true	All of the above are true	right
Single	Bachelor	No	Yes	4. Both the first and second choices are correct	right	right	right	All of the above are true	Avoiding allergic materials	The immune system	All of the above are true	All of the above are true	right
Others	Bachelor	No	No	1. Short period of touching	right	right	right	All of the above are true	All of the above are true	The immune system	All of the above are true	All of the above are true	right
Single	Less than secondary school	Yes	Yes	1. Short period of touching	right	wrong	right	Difficulty in Breathing	Make a plan to manage allergic cases	The endocrine system	Some metals such as nickel	Beds	wrong
Single	Bachelor	No	Yes	1. Short period of touching	right	right	right	All of the above are true	Avoiding allergic materials	The immune system	All of the above are true	All of the above are true	right
Married	Bachelor	No	No	2. Long period of touching	right	right	right	All of the above are true	All of the above are true	The immune system	All of the above are true	All of the above are true	right
Single	Bachelor	No	Yes	4. Both the first and second choices are correct	right	right	right	All of the above are true	All of the above are true	The immune system	All of the above are true	All of the above are true	right
Single	Bachelor	No	Yes	4. Both the first and second choices are correct	right	right	right	All of the above are true	All of the above are true	The immune system	All of the above are true	All of the above are true	right
Single	Bachelor	No	Yes	1. Short period of touching	right	right	right	All of the above are true	All of the above are true	The immune system	All of the above are true	All of the above are true	I do not know
Single	Bachelor	Yes	Yes	4. Both the first and second choices are correct	right	right	right	All of the above are true	All of the above are true	The immune system	All of the above are true	All of the above are true	right
Single	Bachelor	No	Yes	1. Short period of touching	right	right	right	All of the above are true	All of the above are true	The immune system	All of the above are true	All of the above are true	right
Single	Bachelor	No	Yes	4. Both the first and second choices are correct	right	right	right	All of the above are true	Always carry an epinephrine shot	The immune system	All of the above are true	All of the above are true	right
Single	Bachelor	Yes	Yes	4. Both the first and second choices are correct	right	right	right	All of the above are true	Avoiding allergic materials	The immune system	All of the above are true	All of the above are true	right
Single	Bachelor	No	Yes	4. Both the first and second choices are correct	right	wrong	right	Difficulty in Breathing	Avoiding allergic materials	The endocrine system	All of the above are true	All of the above are true	right
Single	Diploma	No	Yes	4. Both the first and second choices are correct	right	right	right	All of the above are true	All of the above are true	The immune system	All of the above are true	All of the above are true	right
Single	Bachelor	No	Yes	4. Both the first and second choices are correct	right	right	wrong	Blood pressure decreasing (Hypotension)	All of the above are true	The immune system	All of the above are true	All of the above are true	I do not know
Single	Bachelor	Yes	Yes	4. Both the first and second choices are correct	right	right	wrong	Difficulty in Breathing	Avoiding allergic materials	The immune system	All of the above are true	All of the above are true	right
Single	Bachelor	No	No	1. Short period of touching	right	right	right	All of the above are true	All of the above are true	The immune system	All of the above are true	All of the above are true	right
Single	Bachelor	Yes	Yes	1. Short period of touching	right	right	right	All of the above are true	I do not know	The immune system	Dust	All of the above are true	right
Single	Bachelor	No	Yes	4. Both the first and second choices are correct	right	right	right	All of the above are true	All of the above are true	The immune system	All of the above are true	All of the above are true	right
Single	Diploma	No	Yes	1. Short period of touching	right	right	right	All of the above are true	All of the above are true	The immune system	All of the above are true	All of the above are true	right
Single	Bachelor	No	Yes	4. Both the first and second choices are correct	right	right	right	All of the above are true	I do not know	The immune system	All of the above are true	Carpets	I do not know
Single	Bachelor	No	Yes	4. Both the first and second choices are correct	right	right	right	All of the above are true	All of the above are true	The immune system	All of the above are true	All of the above are true	right
Single	Less than secondary school	Yes	No	1. Short period of touching	right	right	right	All of the above are true	All of the above are true	The immune system	All of the above are true	All of the above are true	right
Single	Less than secondary school	Yes	Yes	1. Short period of touching	right	right	right	Difficulty in Breathing	Avoiding allergic materials	The immune system	All of the above are true	All of the above are true	right
Single	Bachelor	Yes	Yes	4. Both the first and second choices are correct	right	right	right	All of the above are true	All of the above are true	The nervous system	All of the above are true	All of the above are true	right
Married	secondary school	Yes	Yes	4. Both the first and second choices are correct	right	right	right	Difficulty in Breathing	Avoiding allergic materials	The immune system	Food	All of the above are true	right
Single	Bachelor	Yes	Yes	4. Both the first and second choices are correct	right	right	right	Difficulty in Breathing	All of the above are true	The immune system	All of the above are true	All of the above are true	right
Single	Bachelor	No	Yes	1. Short period of touching	right	right	right	All of the above are true	All of the above are true	The immune system	All of the above are true	Curtains	right
Single	secondary school	Yes	Yes	1. Short period of touching	right	right	right	All of the above are true	All of the above are true	The immune system	All of the above are true	All of the above are true	right
Single	Bachelor	No	Yes	3. I do not know	I do not know	I do not know	I do not know	I do not know	I do not know	The endocrine system	All of the above are true	I do not know	I do not know
Married	Bachelor	Yes	Yes	1. Short period of touching	right	right	right	All of the above are true	All of the above are true	The immune system	All of the above are true	All of the above are true	right
Single	Diploma	Yes	Yes	2. Long period of touching	right	right	right	Difficulty in Breathing	All of the above are true	The immune system	All of the above are true	All of the above are true	right
Single	Diploma	No	No	1. Short period of touching	right	right	right	All of the above are true	All of the above are true	The immune system	All of the above are true	All of the above are true	right
Single	Diploma	Yes	Yes	2. Long period of touching	right	right	right	All of the above are true	All of the above are true	The immune system	All of the above are true	All of the above are true	right
Single	Bachelor	Yes	Yes	3. I do not know	right	right	right	All of the above are true	All of the above are true	The immune system	All of the above are true	All of the above are true	right
Single	secondary school	Yes	Yes	4. Both the first and second choices are correct	right	right	right	All of the above are true	Make a plan to manage allergic cases	The immune system	All of the above are true	Beds	right
Married	secondary school	Yes	Yes	4. Both the first and second choices are correct	right	right	right	All of the above are true	All of the above are true	The immune system	All of the above are true	All of the above are true	right
Married	Bachelor	Yes	No	4. Both the first and second choices are correct	right	right	right	All of the above are true	All of the above are true	The immune system	All of the above are true	All of the above are true	right
Single	Bachelor	Yes	Yes	4. Both the first and second choices are correct	right	right	right	All of the above are true	All of the above are true	The immune system	All of the above are true	All of the above are true	right
Single	Bachelor	Yes	Yes	4. Both the first and second choices are correct	right	right	right	All of the above are true	All of the above are true	The immune system	All of the above are true	All of the above are true	right
Single	Less than secondary school	Yes	No	1. Short period of touching	right	right	right	All of the above are true	All of the above are true	The immune system	All of the above are true	All of the above are true	right
Married	Bachelor	Yes	Yes	4. Both the first and second choices are correct	right	right	right	All of the above are true	All of the above are true	The immune system	All of the above are true	All of the above are true	right
Single	Bachelor	Yes	Yes	4. Both the first and second choices are correct	right	right	right	All of the above are true	All of the above are true	The immune system	All of the above are true	All of the above are true	right
Married	Bachelor	Yes	Yes	4. Both the first and second choices are correct	right	right	right	All of the above are true	All of the above are true	The immune system	All of the above are true	All of the above are true	right
Married	Diploma	Yes	No	1. Short period of touching	right	right	right	All of the above are true	All of the above are true	The immune system	All of the above are true	All of the above are true	right
Married	Bachelor	Yes	No	4. Both the first and second choices are correct	right	right	right	All of the above are true	All of the above are true	The immune system	All of the above are true	All of the above are true	right
Married	Bachelor	No	No	4. Both the first and second choices are correct	right	right	right	All of the above are true	All of the above are true	The immune system	All of the above are true	All of the above are true	right
Single	Less than secondary school	Yes	No	4. Both the first and second choices are correct	right	right	right	All of the above are true	All of the above are true	The immune system	All of the above are true	All of the above are true	right
Single	Diploma	Yes	No	4. Both the first and second choices are correct	right	right	I do not know	I do not know	All of the above are true	The immune system	All of the above are true	All of the above are true	right
Others	Higher education	Yes	No	4. Both the first and second choices are correct	right	right	right	All of the above are true	All of the above are true	The immune system	All of the above are true	All of the above are true	right
Others	Bachelor	Yes	No	4. Both the first and second choices are correct	right	right	right	All of the above are true	All of the above are true	The immune system	All of the above are true	All of the above are true	right
Others	Bachelor	Yes	Yes	4. Both the first and second choices are correct	right	right	right	All of the above are true	All of the above are true	The immune system	All of the above are true	All of the above are true	right
Married	Bachelor	Yes	Yes	4. Both the first and second choices are correct	right	right	right	All of the above are true	All of the above are true	The immune system	All of the above are true	All of the above are true	right
Single	Bachelor	Yes	Yes	4. Both the first and second choices are correct	right	right	right	All of the above are true	All of the above are true	The immune system	All of the above are true	All of the above are true	right
Single	Bachelor	Yes	Yes	4. Both the first and second choices are correct	right	right	right	All of the above are true	All of the above are true	The immune system	All of the above are true	All of the above are true	right
Single	Bachelor	Yes	Yes	4. Both the first and second choices are correct	right	right	right	All of the above are true	All of the above are true	The immune system	All of the above are true	All of the above are true	right
Married	Diploma	Yes	Yes	4. Both the first and second choices are correct	right	right	right	All of the above are true	All of the above are true	The immune system	All of the above are true	All of the above are true	right
Single	Bachelor	Yes	Yes	4. Both the first and second choices are correct	right	right	right	All of the above are true	All of the above are true	The immune system	All of the above are true	All of the above are true	right
Single	Bachelor	Yes	Yes	4. Both the first and second choices are correct	right	right	right	All of the above are true	All of the above are true	The immune system	All of the above are true	All of the above are true	right
Single	Bachelor	No	Yes	4. Both the first and second choices are correct	right	wrong	wrong	All of the above are true	Make a plan to manage allergic cases	The immune system	All of the above are true	All of the above are true	right
Others	Bachelor	Yes	Yes	4. Both the first and second choices are correct	right	right	right	Difficulty in Breathing	Avoiding allergic materials	The immune system	All of the above are true	All of the above are true	I do not know
Married	Bachelor	Yes	Yes	4. Both the first and second choices are correct	I do not know	I do not know	I do not know	All of the above are true	All of the above are true	The immune system	I do not know	I do not know	I do not know
Single	Less than secondary school	Yes	No	3. I do not know	right	I do not know	right	All of the above are true	I do not know	The immune system	All of the above are true	All of the above are true	right
Single	Diploma	Yes	Yes	3. I do not know	right	right	I do not know	All of the above are true	All of the above are true	The immune system	I do not know	All of the above are true	right
Single	Bachelor	Yes	Yes	1. Short period of touching	right	I do not know	right	Difficulty in Breathing	Avoiding allergic materials	The immune system	Dust	Curtains	right
Married	Diploma	Yes	No	3. I do not know	I do not know	I do not know	I do not know	All of the above are true	All of the above are true	The nervous system	All of the above are true	All of the above are true	right
Single	Bachelor	Yes	Yes	4. Both the first and second choices are correct	I do not know	I do not know	I do not know	I do not know	I do not know	The immune system	All of the above are true	All of the above are true	right
Single	Less than secondary school	Yes	Yes	4. Both the first and second choices are correct	right	right	right	All of the above are true	All of the above are true	The immune system	All of the above are true	All of the above are true	right
Others	Bachelor	Yes	Yes	4. Both the first and second choices are correct	right	right	right	All of the above are true	All of the above are true	The immune system	All of the above are true	All of the above are true	right
Others	Bachelor	Yes	No	4. Both the first and second choices are correct	right	right	right	All of the above are true	All of the above are true	The immune system	All of the above are true	All of the above are true	right
Others	Bachelor	Yes	No	4. Both the first and second choices are correct	I do not know	right	right	All of the above are true	Avoiding allergic materials	The immune system	All of the above are true	All of the above are true	I do not know
Married	Bachelor	Yes	Yes	4. Both the first and second choices are correct	I do not know	right	right	All of the above are true	All of the above are true	The immune system	All of the above are true	All of the above are true	right
Single	Bachelor	Yes	Yes	1. Short period of touching	right	I do not know	right	I do not know	All of the above are true	The immune system	All of the above are true	Beds	right
Married	Bachelor	Yes	Yes	4. Both the first and second choices are correct	right	right	right	All of the above are true	All of the above are true	The immune system	All of the above are true	All of the above are true	right
Others	Bachelor	Yes	Yes	4. Both the first and second choices are correct	I do not know	I do not know	I do not know	I do not know	I do not know	The immune system	I do not know	I do not know	right
Married	Bachelor	Yes	Yes	4. Both the first and second choices are correct	I do not know	I do not know	right	All of the above are true	All of the above are true	The immune system	All of the above are true	All of the above are true	I do not know
Married	Bachelor	Yes	No	4. Both the first and second choices are correct	right	right	right	All of the above are true	All of the above are true	The immune system	All of the above are true	All of the above are true	right
Single	secondary school	Yes	Yes	4. Both the first and second choices are correct	right	right	right	All of the above are true	I do not know	The immune system	All of the above are true	All of the above are true	right
Single	secondary school	No	No	4. Both the first and second choices are correct	right	right	right	All of the above are true	All of the above are true	The immune system	All of the above are true	All of the above are true	right
Married	Bachelor	Yes	Yes	4. Both the first and second choices are correct	right	right	right	All of the above are true	All of the above are true	The immune system	All of the above are true	All of the above are true	right
Married	Bachelor	Yes	Yes	4. Both the first and second choices are correct	right	right	right	All of the above are true	All of the above are true	The immune system	All of the above are true	All of the above are true	right
Married	Bachelor	No	Yes	1. Short period of touching	right	right	right	Difficulty in Breathing	Always carry an epinephrine shot	The immune system	All of the above are true	All of the above are true	right
Single	Bachelor	Yes	Yes	4. Both the first and second choices are correct	right	right	right	All of the above are true	All of the above are true	The immune system	All of the above are true	All of the above are true	right
Married	Bachelor	Yes	Yes	4. Both the first and second choices are correct	right	right	right	All of the above are true	All of the above are true	The immune system	All of the above are true	All of the above are true	right
Single	Bachelor	Yes	Yes	4. Both the first and second choices are correct	right	right	right	All of the above are true	All of the above are true	The immune system	All of the above are true	All of the above are true	right
Married	Diploma	Yes	No	4. Both the first and second choices are correct	right	right	right	Difficulty in Breathing	Avoiding allergic materials	The immune system	Dust	Curtains	I do not know
Single	secondary school	No	No	4. Both the first and second choices are correct	right	right	right	All of the above are true	All of the above are true	The immune system	All of the above are true	All of the above are true	right
Single	Bachelor	Yes	No	4. Both the first and second choices are correct	right	right	right	All of the above are true	All of the above are true	The immune system	All of the above are true	All of the above are true	right
Married	Bachelor	Yes	Yes	4. Both the first and second choices are correct	right	right	right	All of the above are true	All of the above are true	The immune system	All of the above are true	All of the above are true	right
Single	Diploma	Yes	Yes	1. Short period of touching	I do not know	I do not know	right	All of the above are true	All of the above are true	The nervous system	All of the above are true	I do not know	I do not know
Married	Bachelor	Yes	Yes	4. Both the first and second choices are correct	right	right	right	All of the above are true	All of the above are true	The immune system	All of the above are true	All of the above are true	right
Married	Bachelor	Yes	Yes	4. Both the first and second choices are correct	right	right	right	All of the above are true	All of the above are true	The immune system	All of the above are true	All of the above are true	right
Single	Bachelor	Yes	Yes	4. Both the first and second choices are correct	right	right	right	All of the above are true	All of the above are true	The immune system	All of the above are true	All of the above are true	right
Single	Bachelor	Yes	Yes	4. Both the first and second choices are correct	right	right	right	All of the above are true	Avoiding allergic materials	The immune system	All of the above are true	All of the above are true	right
Single	Bachelor	Yes	Yes	1. Short period of touching	right	wrong	right	Difficulty in Breathing	All of the above are true	The immune system	All of the above are true	All of the above are true	I do not know
Single	Bachelor	No	Yes	4. Both the first and second choices are correct	right	right	right	All of the above are true	All of the above are true	The immune system	All of the above are true	All of the above are true	right
Married	Bachelor	Yes	Yes	4. Both the first and second choices are correct	right	right	right	All of the above are true	All of the above are true	The immune system	All of the above are true	All of the above are true	right
Married	Bachelor	Yes	No	4. Both the first and second choices are correct	right	right	right	All of the above are true	All of the above are true	The immune system	All of the above are true	All of the above are true	right
Single	Bachelor	Yes	Yes	4. Both the first and second choices are correct	right	right	right	All of the above are true	All of the above are true	The immune system	All of the above are true	All of the above are true	right
Single	Bachelor	Yes	No	4. Both the first and second choices are correct	right	right	right	All of the above are true	All of the above are true	The immune system	All of the above are true	All of the above are true	right
Married	Bachelor	Yes	Yes	4. Both the first and second choices are correct	right	right	right	All of the above are true	All of the above are true	The immune system	All of the above are true	All of the above are true	right
Married	Bachelor	Yes	Yes	4. Both the first and second choices are correct	right	right	right	All of the above are true	All of the above are true	The immune system	All of the above are true	All of the above are true	right
Married	secondary school	Yes	No	4. Both the first and second choices are correct	right	I do not know	I do not know	All of the above are true	I do not know	The endocrine system	All of the above are true	All of the above are true	right
Married	Bachelor	Yes	Yes	4. Both the first and second choices are correct	right	right	right	All of the above are true	All of the above are true	The immune system	All of the above are true	All of the above are true	right
Single	Bachelor	Yes	No	4. Both the first and second choices are correct	I do not know	I do not know	I do not know	I do not know	I do not know	The immune system	All of the above are true	All of the above are true	right
Married	secondary school	Yes	Yes	4. Both the first and second choices are correct	right	right	right	All of the above are true	All of the above are true	The immune system	All of the above are true	All of the above are true	right
Single	secondary school	Yes	Yes	4. Both the first and second choices are correct	right	I do not know	I do not know	I do not know	I do not know	The nervous system	I do not know	All of the above are true	right
Others	Less than secondary school	No	No	4. Both the first and second choices are correct	right	right	right	All of the above are true	All of the above are true	The immune system	All of the above are true	All of the above are true	right
Single	Bachelor	No	No	3. I do not know	I do not know	right	right	I do not know	Avoiding allergic materials	The immune system	Dust	All of the above are true	right
Married	Higher education	Yes	Yes	4. Both the first and second choices are correct	right	right	right	All of the above are true	All of the above are true	The immune system	All of the above are true	All of the above are true	right
Married	Bachelor	Yes	No	4. Both the first and second choices are correct	right	right	right	All of the above are true	All of the above are true	The immune system	All of the above are true	All of the above are true	right
Single	Bachelor	Yes	Yes	4. Both the first and second choices are correct	right	right	right	All of the above are true	All of the above are true	The immune system	All of the above are true	All of the above are true	right
Married	Bachelor	Yes	Yes	3. I do not know	right	I do not know	wrong	I do not know	I do not know	The immune system	I do not know	All of the above are true	right
Single	secondary school	Yes	Yes	3. I do not know	right	right	right	All of the above are true	All of the above are true	The immune system	All of the above are true	All of the above are true	right
Single	Less than secondary school	Yes	Yes	3. I do not know	right	right	right	All of the above are true	All of the above are true	The immune system	All of the above are true	All of the above are true	right
Married	Bachelor	Yes	Yes	3. I do not know	right	I do not know	I do not know	All of the above are true	All of the above are true	The immune system	All of the above are true	All of the above are true	right
Married	Bachelor	Yes	Yes	1. Short period of touching	right	right	right	All of the above are true	All of the above are true	The immune system	All of the above are true	All of the above are true	right
Single	secondary school	Yes	Yes	4. Both the first and second choices are correct	right	right	right	All of the above are true	All of the above are true	The nervous system	All of the above are true	All of the above are true	right
Single	Bachelor	Yes	Yes	3. I do not know	right	right	right	All of the above are true	All of the above are true	The endocrine system	All of the above are true	All of the above are true	right
Single	Bachelor	No	No	1. Short period of touching	right	right	right	All of the above are true	I do not know	The nervous system	All of the above are true	All of the above are true	right
Single	Bachelor	Yes	Yes	4. Both the first and second choices are correct	right	right	I do not know	Difficulty in Breathing	Make a plan to manage allergic cases	The immune system	All of the above are true	Beds	right
Single	Bachelor	No	Yes	4. Both the first and second choices are correct	right	right	right	All of the above are true	All of the above are true	The immune system	All of the above are true	All of the above are true	right
Single	secondary school	Yes	No	3. I do not know	right	right	right	All of the above are true	All of the above are true	The immune system	All of the above are true	All of the above are true	right
Single	Bachelor	Yes	No	4. Both the first and second choices are correct	right	right	right	All of the above are true	All of the above are true	The immune system	All of the above are true	All of the above are true	right
Single	Bachelor	Yes	Yes	1. Short period of touching	right	right	right	All of the above are true	All of the above are true	The immune system	All of the above are true	All of the above are true	I do not know
Single	Bachelor	Yes	Yes	4. Both the first and second choices are correct	right	right	right	Difficulty in Breathing	Avoiding allergic materials	The immune system	All of the above are true	All of the above are true	right
Single	secondary school	No	Yes	4. Both the first and second choices are correct	right	right	right	All of the above are true	I do not know	The immune system	All of the above are true	All of the above are true	right
Single	Bachelor	Yes	Yes	4. Both the first and second choices are correct	right	right	right	All of the above are true	All of the above are true	The immune system	Food	All of the above are true	right
Married	Bachelor	No	Yes	4. Both the first and second choices are correct	right	right	right	All of the above are true	All of the above are true	The immune system	All of the above are true	All of the above are true	right
Single	Diploma	Yes	Yes	4. Both the first and second choices are correct	right	right	right	Rhinorrhea	All of the above are true	The immune system	All of the above are true	I do not know	I do not know
Single	Bachelor	Yes	Yes	4. Both the first and second choices are correct	right	right	right	All of the above are true	Avoiding allergic materials	The immune system	All of the above are true	All of the above are true	right
Single	secondary school	No	Yes	4. Both the first and second choices are correct	right	wrong	wrong	All of the above are true	Make a plan to manage allergic cases	The immune system	Food	Carpets	right
Single	Bachelor	No	Yes	4. Both the first and second choices are correct	right	right	right	All of the above are true	Avoiding allergic materials	The immune system	All of the above are true	All of the above are true	I do not know
Single	Less than secondary school	Yes	Yes	3. I do not know	right	right	right	Difficulty in Breathing	I do not know	The immune system	All of the above are true	All of the above are true	right
Single	Bachelor	No	Yes	1. Short period of touching	right	right	right	All of the above are true	All of the above are true	The immune system	All of the above are true	All of the above are true	right
Single	Bachelor	Yes	Yes	4. Both the first and second choices are correct	right	right	right	All of the above are true	All of the above are true	The immune system	All of the above are true	All of the above are true	right
Single	Bachelor	Yes	Yes	4. Both the first and second choices are correct	right	right	right	All of the above are true	All of the above are true	The endocrine system	All of the above are true	All of the above are true	right
Single	Bachelor	Yes	Yes	4. Both the first and second choices are correct	right	right	right	All of the above are true	Make a plan to manage allergic cases	The immune system	Food	All of the above are true	right
Married	Bachelor	Yes	Yes	4. Both the first and second choices are correct	right	right	wrong	Difficulty in Breathing	All of the above are true	The immune system	All of the above are true	All of the above are true	right
Single	Diploma	No	No	1. Short period of touching	right	right	I do not know	All of the above are true	All of the above are true	The immune system	All of the above are true	All of the above are true	right
Single	secondary school	Yes	Yes	4. Both the first and second choices are correct	right	right	right	All of the above are true	Make a plan to manage allergic cases	The nervous system	All of the above are true	All of the above are true	right
Single	secondary school	Yes	Yes	4. Both the first and second choices are correct	right	right	right	All of the above are true	All of the above are true	The immune system	All of the above are true	All of the above are true	right
Single	Bachelor	No	Yes	4. Both the first and second choices are correct	right	right	wrong	All of the above are true	Avoiding allergic materials	The immune system	All of the above are true	All of the above are true	right
Single	Bachelor	No	No	1. Short period of touching	right	I do not know	I do not know	All of the above are true	Avoiding allergic materials	The immune system	All of the above are true	All of the above are true	right
Single	Bachelor	Yes	Yes	4. Both the first and second choices are correct	wrong	right	right	All of the above are true	All of the above are true	The immune system	All of the above are true	All of the above are true	right
Single	Bachelor	Yes	Yes	4. Both the first and second choices are correct	right	right	right	All of the above are true	Avoiding allergic materials	The immune system	All of the above are true	All of the above are true	right
Single	Bachelor	Yes	Yes	4. Both the first and second choices are correct	right	right	wrong	All of the above are true	All of the above are true	The endocrine system	All of the above are true	Carpets	right
Single	Diploma	No	Yes	4. Both the first and second choices are correct	right	I do not know	right	All of the above are true	Make a plan to manage allergic cases	The immune system	All of the above are true	All of the above are true	right
Single	Bachelor	Yes	Yes	3. I do not know	right	right	right	All of the above are true	All of the above are true	The immune system	All of the above are true	All of the above are true	I do not know
Single	Diploma	No	Yes	4. Both the first and second choices are correct	right	right	right	All of the above are true	Avoiding allergic materials	The nervous system	All of the above are true	All of the above are true	right
Married	secondary school	Yes	Yes	1. Short period of touching	right	wrong	right	All of the above are true	All of the above are true	The immune system	All of the above are true	Curtains	right
Single	Bachelor	No	Yes	4. Both the first and second choices are correct	right	right	I do not know	All of the above are true	All of the above are true	The immune system	All of the above are true	All of the above are true	right
Single	secondary school	No	No	4. Both the first and second choices are correct	right	right	wrong	All of the above are true	I do not know	The immune system	All of the above are true	All of the above are true	right
Single	Bachelor	Yes	No	1. Short period of touching	right	right	right	All of the above are true	Avoiding allergic materials	The immune system	All of the above are true	All of the above are true	right
Single	secondary school	Yes	Yes	4. Both the first and second choices are correct	wrong	wrong	wrong	All of the above are true	I do not know	The immune system	All of the above are true	All of the above are true	right
Single	Bachelor	No	Yes	4. Both the first and second choices are correct	right	right	right	All of the above are true	All of the above are true	The immune system	All of the above are true	All of the above are true	right
Others	secondary school	Yes	Yes	1. Short period of touching	right	right	right	All of the above are true	All of the above are true	The immune system	All of the above are true	All of the above are true	right
Single	Bachelor	No	Yes	4. Both the first and second choices are correct	right	right	right	I do not know	All of the above are true	The immune system	All of the above are true	All of the above are true	right
Single	Higher education	No	Yes	4. Both the first and second choices are correct	right	right	right	All of the above are true	All of the above are true	The nervous system	All of the above are true	All of the above are true	right
Single	Bachelor	No	Yes	4. Both the first and second choices are correct	right	right	right	All of the above are true	All of the above are true	The immune system	All of the above are true	All of the above are true	I do not know
Single	secondary school	Yes	Yes	4. Both the first and second choices are correct	right	right	I do not know	Difficulty in Breathing	Avoiding allergic materials	The immune system	All of the above are true	All of the above are true	right
Single	Bachelor	No	No	4. Both the first and second choices are correct	right	right	right	All of the above are true	All of the above are true	The nervous system	All of the above are true	All of the above are true	right
Single	secondary school	Yes	Yes	4. Both the first and second choices are correct	wrong	right	right	All of the above are true	Make a plan to manage allergic cases	The immune system	All of the above are true	All of the above are true	right
Single	Bachelor	Yes	Yes	4. Both the first and second choices are correct	right	right	right	All of the above are true	Avoiding allergic materials	The immune system	All of the above are true	All of the above are true	right
Single	Bachelor	No	Yes	4. Both the first and second choices are correct	right	right	right	All of the above are true	All of the above are true	The nervous system	All of the above are true	All of the above are true	right
Single	Bachelor	Yes	Yes	4. Both the first and second choices are correct	right	right	right	All of the above are true	All of the above are true	The immune system	All of the above are true	All of the above are true	right
Single	secondary school	Yes	Yes	4. Both the first and second choices are correct	right	I do not know	wrong	All of the above are true	Avoiding allergic materials	The immune system	All of the above are true	All of the above are true	right
Single	secondary school	No	Yes	4. Both the first and second choices are correct	right	right	wrong	Difficulty in Breathing	All of the above are true	The immune system	All of the above are true	All of the above are true	right
Single	Bachelor	No	Yes	4. Both the first and second choices are correct	right	wrong	right	All of the above are true	Avoiding allergic materials	The immune system	All of the above are true	All of the above are true	right
Single	Bachelor	No	Yes	4. Both the first and second choices are correct	right	right	right	All of the above are true	All of the above are true	The immune system	All of the above are true	All of the above are true	I do not know
Single	Bachelor	No	Yes	4. Both the first and second choices are correct	right	right	right	All of the above are true	All of the above are true	The nervous system	All of the above are true	All of the above are true	right
Single	Bachelor	Yes	Yes	4. Both the first and second choices are correct	right	right	right	All of the above are true	All of the above are true	The immune system	All of the above are true	All of the above are true	right
Single	Bachelor	Yes	Yes	1. Short period of touching	right	right	right	All of the above are true	All of the above are true	The immune system	All of the above are true	All of the above are true	right
Married	Bachelor	No	No	1. Short period of touching	right	right	right	I do not know	I do not know	The endocrine system	I do not know	All of the above are true	right
Married	Bachelor	Yes	Yes	2. Long period of touching	right	right	wrong	All of the above are true	All of the above are true	The immune system	All of the above are true	All of the above are true	right
Single	Bachelor	Yes	Yes	4. Both the first and second choices are correct	right	right	right	All of the above are true	All of the above are true	The immune system	All of the above are true	All of the above are true	right
Others	Higher education	Yes	Yes	4. Both the first and second choices are correct	right	right	right	All of the above are true	All of the above are true	The immune system	All of the above are true	All of the above are true	right
Single	secondary school	Yes	Yes	4. Both the first and second choices are correct	right	right	right	All of the above are true	All of the above are true	The immune system	All of the above are true	All of the above are true	right
Single	Bachelor	No	Yes	4. Both the first and second choices are correct	right	right	right	Difficulty in Breathing	Always carry an epinephrine shot	The immune system	All of the above are true	All of the above are true	right
Single	Bachelor	Yes	Yes	4. Both the first and second choices are correct	right	right	right	All of the above are true	All of the above are true	The immune system	All of the above are true	All of the above are true	right
Single	Bachelor	Yes	Yes	4. Both the first and second choices are correct	right	right	right	All of the above are true	All of the above are true	The immune system	All of the above are true	All of the above are true	right
Single	Bachelor	Yes	Yes	2. Long period of touching	right	right	right	All of the above are true	All of the above are true	The immune system	All of the above are true	All of the above are true	right
Single	Bachelor	No	Yes	4. Both the first and second choices are correct	right	right	right	All of the above are true	Make a plan to manage allergic cases	The nervous system	All of the above are true	All of the above are true	right
Single	secondary school	No	No	4. Both the first and second choices are correct	right	right	I do not know	All of the above are true	Avoiding allergic materials	The immune system	All of the above are true	Carpets	right
Married	Bachelor	No	Yes	1. Short period of touching	wrong	right	right	All of the above are true	All of the above are true	The nervous system	All of the above are true	All of the above are true	right
Single	Bachelor	Yes	Yes	4. Both the first and second choices are correct	right	right	right	Difficulty in Breathing	All of the above are true	The immune system	All of the above are true	All of the above are true	I do not know
Single	Bachelor	Yes	No	4. Both the first and second choices are correct	right	right	right	Difficulty in Breathing	Make a plan to manage allergic cases	The immune system	All of the above are true	All of the above are true	right
Single	Bachelor	No	Yes	4. Both the first and second choices are correct	right	right	wrong	All of the above are true	Avoiding allergic materials	The immune system	All of the above are true	All of the above are true	right
Single	secondary school	No	Yes	4. Both the first and second choices are correct	I do not know	right	I do not know	All of the above are true	All of the above are true	The immune system	All of the above are true	All of the above are true	right
Single	Bachelor	Yes	Yes	1. Short period of touching	right	right	wrong	Difficulty in Breathing	All of the above are true	The immune system	All of the above are true	All of the above are true	right
Single	Bachelor	Yes	Yes	4. Both the first and second choices are correct	right	right	right	Difficulty in Breathing	All of the above are true	The immune system	All of the above are true	Curtains	right
Single	Bachelor	No	No	4. Both the first and second choices are correct	right	right	right	All of the above are true	All of the above are true	The immune system	All of the above are true	All of the above are true	right
Single	Bachelor	Yes	Yes	1. Short period of touching	right	I do not know	right	All of the above are true	Make a plan to manage allergic cases	The immune system	All of the above are true	Carpets	right
Single	Bachelor	Yes	Yes	4. Both the first and second choices are correct	right	right	right	All of the above are true	All of the above are true	The immune system	All of the above are true	All of the above are true	right
Married	secondary school	Yes	Yes	4. Both the first and second choices are correct	right	right	right	All of the above are true	All of the above are true	The immune system	All of the above are true	I do not know	I do not know
Single	secondary school	Yes	Yes	4. Both the first and second choices are correct	right	I do not know	right	All of the above are true	All of the above are true	The endocrine system	All of the above are true	All of the above are true	right
Single	Bachelor	Yes	Yes	4. Both the first and second choices are correct	right	right	right	All of the above are true	Make a plan to manage allergic cases	The immune system	All of the above are true	All of the above are true	right
Single	secondary school	Yes	Yes	1. Short period of touching	right	right	right	All of the above are true	All of the above are true	The endocrine system	All of the above are true	All of the above are true	right
Single	Diploma	Yes	Yes	4. Both the first and second choices are correct	right	right	right	All of the above are true	I do not know	The immune system	All of the above are true	All of the above are true	right
Single	Bachelor	Yes	Yes	4. Both the first and second choices are correct	right	right	right	Difficulty in Breathing	All of the above are true	The immune system	All of the above are true	All of the above are true	right
Single	Bachelor	No	Yes	4. Both the first and second choices are correct	right	right	I do not know	Difficulty in Breathing	Avoiding allergic materials	The immune system	All of the above are true	Carpets	I do not know
Single	Bachelor	Yes	No	4. Both the first and second choices are correct	right	I do not know	right	All of the above are true	All of the above are true	The nervous system	All of the above are true	I do not know	I do not know
Single	Bachelor	Yes	Yes	1. Short period of touching	right	right	right	All of the above are true	Make a plan to manage allergic cases	The immune system	All of the above are true	All of the above are true	right
Single	Higher education	Yes	Yes	4. Both the first and second choices are correct	right	right	I do not know	Blood pressure decreasing (Hypotension)	Avoiding allergic materials	The immune system	All of the above are true	Carpets	I do not know
Married	Bachelor	Yes	Yes	4. Both the first and second choices are correct	right	right	right	All of the above are true	All of the above are true	The immune system	All of the above are true	All of the above are true	right
Single	Less than secondary school	Yes	Yes	1. Short period of touching	wrong	right	right	All of the above are true	Make a plan to manage allergic cases	The immune system	All of the above are true	All of the above are true	I do not know
Single	Bachelor	No	Yes	4. Both the first and second choices are correct	right	right	right	All of the above are true	Always carry an epinephrine shot	The immune system	All of the above are true	All of the above are true	right
Single	Bachelor	No	No	4. Both the first and second choices are correct	right	right	right	Difficulty in Breathing	I do not know	The immune system	All of the above are true	Beds	right
Single	secondary school	No	Yes	4. Both the first and second choices are correct	right	right	right	All of the above are true	Avoiding allergic materials	The endocrine system	All of the above are true	All of the above are true	right
Single	Bachelor	Yes	Yes	1. Short period of touching	right	wrong	right	All of the above are true	Always carry an epinephrine shot	The immune system	All of the above are true	All of the above are true	right
Single	Bachelor	No	Yes	1. Short period of touching	right	right	right	All of the above are true	All of the above are true	The immune system	All of the above are true	All of the above are true	right
Single	Bachelor	No	Yes	4. Both the first and second choices are correct	right	right	right	All of the above are true	Avoiding allergic materials	The immune system	All of the above are true	All of the above are true	right
Single	Bachelor	No	Yes	1. Short period of touching	right	right	right	All of the above are true	All of the above are true	The immune system	All of the above are true	All of the above are true	right
Single	Bachelor	Yes	No	4. Both the first and second choices are correct	right	right	right	All of the above are true	Avoiding allergic materials	The immune system	All of the above are true	All of the above are true	right
Single	secondary school	No	No	1. Short period of touching	wrong	right	right	Difficulty in Breathing	All of the above are true	The immune system	All of the above are true	All of the above are true	right
Single	Bachelor	No	Yes	4. Both the first and second choices are correct	right	right	right	All of the above are true	All of the above are true	The immune system	All of the above are true	All of the above are true	right
Single	Diploma	No	Yes	4. Both the first and second choices are correct	right	right	right	All of the above are true	Avoiding allergic materials	The immune system	All of the above are true	All of the above are true	right
Single	Bachelor	Yes	Yes	4. Both the first and second choices are correct	right	right	wrong	I do not know	Avoiding allergic materials	The immune system	All of the above are true	All of the above are true	right
Single	Diploma	No	Yes	4. Both the first and second choices are correct	right	right	right	All of the above are true	All of the above are true	The immune system	All of the above are true	All of the above are true	right
Single	Bachelor	Yes	Yes	4. Both the first and second choices are correct	right	right	right	All of the above are true	All of the above are true	The immune system	All of the above are true	All of the above are true	right
Married	Bachelor	Yes	Yes	1. Short period of touching	right	right	right	All of the above are true	All of the above are true	The immune system	All of the above are true	All of the above are true	right
Married	Bachelor	Yes	Yes	1. Short period of touching	right	right	right	All of the above are true	All of the above are true	The immune system	All of the above are true	All of the above are true	right
Single	Bachelor	Yes	Yes	4. Both the first and second choices are correct	right	right	right	All of the above are true	All of the above are true	The immune system	All of the above are true	All of the above are true	right
Married	Bachelor	Yes	Yes	1. Short period of touching	right	right	right	All of the above are true	All of the above are true	The immune system	All of the above are true	All of the above are true	right
Others	Less than secondary school	Yes	Yes	1. Short period of touching	right	right	right	Rhinorrhea	Avoiding allergic materials	The endocrine system	All of the above are true	All of the above are true	right
Single	Bachelor	No	Yes	4. Both the first and second choices are correct	right	right	right	Difficulty in Breathing	Always carry an epinephrine shot	The nervous system	All of the above are true	All of the above are true	right
Single	secondary school	No	No	2. Long period of touching	right	right	right	All of the above are true	All of the above are true	The endocrine system	All of the above are true	All of the above are true	right
Single	Bachelor	No	Yes	4. Both the first and second choices are correct	right	right	right	All of the above are true	Avoiding allergic materials	The immune system	All of the above are true	All of the above are true	right
Single	secondary school	Yes	Yes	3. I do not know	I do not know	wrong	right	All of the above are true	All of the above are true	The immune system	All of the above are true	All of the above are true	right
Single	Bachelor	No	Yes	4. Both the first and second choices are correct	right	right	right	All of the above are true	All of the above are true	The nervous system	All of the above are true	All of the above are true	right
Single	Bachelor	Yes	Yes	4. Both the first and second choices are correct	right	right	right	Difficulty in Breathing	All of the above are true	The immune system	All of the above are true	All of the above are true	right
Single	Bachelor	No	Yes	4. Both the first and second choices are correct	right	right	right	All of the above are true	Make a plan to manage allergic cases	The immune system	All of the above are true	Beds	I do not know
Single	Diploma	Yes	Yes	4. Both the first and second choices are correct	right	right	right	All of the above are true	All of the above are true	The immune system	All of the above are true	Beds	I do not know
Single	Bachelor	Yes	Yes	4. Both the first and second choices are correct	right	right	right	Difficulty in Breathing	All of the above are true	The immune system	All of the above are true	Beds	right
Married	Bachelor	Yes	Yes	4. Both the first and second choices are correct	right	right	I do not know	All of the above are true	Avoiding allergic materials	The immune system	All of the above are true	All of the above are true	right
Single	Bachelor	Yes	Yes	4. Both the first and second choices are correct	right	right	right	All of the above are true	Avoiding allergic materials	The immune system	All of the above are true	All of the above are true	right
Single	Bachelor	No	Yes	1. Short period of touching	right	right	right	All of the above are true	All of the above are true	The immune system	All of the above are true	All of the above are true	right
Single	Bachelor	No	No	3. I do not know	right	right	I do not know	I do not know	I do not know	The nervous system	All of the above are true	All of the above are true	I do not know
Single	Bachelor	No	Yes	4. Both the first and second choices are correct	right	right	right	Difficulty in Breathing	I do not know	The immune system	All of the above are true	All of the above are true	wrong
Single	Bachelor	No	Yes	4. Both the first and second choices are correct	right	right	I do not know	All of the above are true	Avoiding allergic materials	The immune system	All of the above are true	Carpets	I do not know
Single	secondary school	No	Yes	4. Both the first and second choices are correct	right	right	right	All of the above are true	All of the above are true	The immune system	All of the above are true	All of the above are true	right
Single	Bachelor	Yes	Yes	1. Short period of touching	right	right	right	All of the above are true	All of the above are true	The nervous system	All of the above are true	All of the above are true	right
Single	secondary school	Yes	Yes	4. Both the first and second choices are correct	right	right	wrong	All of the above are true	All of the above are true	The immune system	All of the above are true	Carpets	right
Single	Bachelor	Yes	Yes	4. Both the first and second choices are correct	right	right	right	All of the above are true	Avoiding allergic materials	The nervous system	All of the above are true	All of the above are true	right
Single	Bachelor	Yes	Yes	4. Both the first and second choices are correct	right	right	right	All of the above are true	Avoiding allergic materials	The immune system	All of the above are true	All of the above are true	right
Married	Bachelor	No	Yes	4. Both the first and second choices are correct	right	right	right	I do not know	Avoiding allergic materials	The endocrine system	All of the above are true	All of the above are true	right
Single	secondary school	Yes	Yes	1. Short period of touching	I do not know	right	right	Rhinorrhea	Avoiding allergic materials	The immune system	Dust	All of the above are true	right
Single	Bachelor	No	Yes	4. Both the first and second choices are correct	right	right	right	All of the above are true	Avoiding allergic materials	The immune system	All of the above are true	All of the above are true	right
Single	Bachelor	Yes	Yes	4. Both the first and second choices are correct	right	right	wrong	Difficulty in Breathing	All of the above are true	The immune system	All of the above are true	All of the above are true	right
Married	Diploma	Yes	Yes	4. Both the first and second choices are correct	right	right	wrong	All of the above are true	Avoiding allergic materials	The immune system	All of the above are true	All of the above are true	right
Single	Bachelor	No	Yes	4. Both the first and second choices are correct	right	wrong	right	All of the above are true	I do not know	The immune system	I do not know	All of the above are true	right
Single	Bachelor	Yes	Yes	1. Short period of touching	right	right	right	All of the above are true	All of the above are true	The immune system	All of the above are true	All of the above are true	right
Single	Bachelor	Yes	Yes	4. Both the first and second choices are correct	right	wrong	right	Difficulty in Breathing	All of the above are true	The immune system	All of the above are true	All of the above are true	right
Single	Bachelor	Yes	Yes	4. Both the first and second choices are correct	right	right	right	All of the above are true	All of the above are true	The immune system	All of the above are true	All of the above are true	right
Others	Less than secondary school	Yes	Yes	4. Both the first and second choices are correct	right	right	right	All of the above are true	All of the above are true	The immune system	All of the above are true	All of the above are true	right
Single	Bachelor	No	Yes	4. Both the first and second choices are correct	right	right	right	Difficulty in Breathing	All of the above are true	The immune system	All of the above are true	Carpets	right
Single	Bachelor	No	Yes	4. Both the first and second choices are correct	right	right	wrong	All of the above are true	All of the above are true	The immune system	All of the above are true	Carpets	right
Single	Bachelor	No	Yes	4. Both the first and second choices are correct	right	right	right	All of the above are true	All of the above are true	The immune system	All of the above are true	All of the above are true	right
Married	Diploma	No	No	3. I do not know	I do not know	I do not know	I do not know	I do not know	Always carry an epinephrine shot	The immune system	All of the above are true	All of the above are true	right
Single	Bachelor	No	Yes	3. I do not know	right	I do not know	right	I do not know	Avoiding allergic materials	The immune system	All of the above are true	Carpets	I do not know
Single	Bachelor	No	No	4. Both the first and second choices are correct	right	right	I do not know	All of the above are true	Avoiding allergic materials	The immune system	All of the above are true	All of the above are true	right
Single	Diploma	No	Yes	1. Short period of touching	right	right	right	Difficulty in Breathing	Avoiding allergic materials	The immune system	All of the above are true	All of the above are true	right
Single	Bachelor	No	Yes	1. Short period of touching	right	right	right	All of the above are true	All of the above are true	The immune system	All of the above are true	All of the above are true	right
Single	Higher education	No	Yes	4. Both the first and second choices are correct	right	right	I do not know	I do not know	Make a plan to manage allergic cases	The immune system	All of the above are true	I do not know	wrong
Single	Diploma	Yes	Yes	4. Both the first and second choices are correct	wrong	right	wrong	All of the above are true	All of the above are true	The endocrine system	Dust	Beds	wrong
Single	Bachelor	Yes	Yes	4. Both the first and second choices are correct	right	right	right	All of the above are true	All of the above are true	The immune system	All of the above are true	All of the above are true	right
Single	secondary school	Yes	Yes	4. Both the first and second choices are correct	right	wrong	wrong	I do not know	All of the above are true	The immune system	All of the above are true	All of the above are true	right
Single	secondary school	Yes	Yes	1. Short period of touching	right	right	I do not know	Difficulty in Breathing	Make a plan to manage allergic cases	The nervous system	Food	All of the above are true	I do not know
Married	Less than secondary school	Yes	Yes	2. Long period of touching	right	right	right	Difficulty in Breathing	Avoiding allergic materials	The nervous system	All of the above are true	All of the above are true	right
Single	Bachelor	No	No	4. Both the first and second choices are correct	right	wrong	I do not know	All of the above are true	Avoiding allergic materials	The immune system	Dust	All of the above are true	right
Single	Bachelor	Yes	Yes	1. Short period of touching	right	I do not know	right	Difficulty in Breathing	All of the above are true	The immune system	All of the above are true	All of the above are true	right
Single	Bachelor	Yes	Yes	1. Short period of touching	right	right	right	Difficulty in Breathing	All of the above are true	The immune system	All of the above are true	All of the above are true	I do not know
Single	Bachelor	Yes	Yes	2. Long period of touching	right	right	right	Blood pressure decreasing (Hypotension)	All of the above are true	The immune system	All of the above are true	Curtains	right
Single	Bachelor	Yes	Yes	1. Short period of touching	right	wrong	right	I do not know	Avoiding allergic materials	The nervous system	All of the above are true	All of the above are true	right
Single	secondary school	Yes	Yes	4. Both the first and second choices are correct	right	right	right	All of the above are true	All of the above are true	The immune system	All of the above are true	All of the above are true	right
Single	Bachelor	Yes	Yes	1. Short period of touching	right	right	right	Difficulty in Breathing	All of the above are true	The immune system	Food	All of the above are true	I do not know
Single	Bachelor	Yes	Yes	4. Both the first and second choices are correct	right	right	wrong	All of the above are true	Avoiding allergic materials	The immune system	All of the above are true	All of the above are true	right
Single	Higher education	No	Yes	4. Both the first and second choices are correct	right	right	right	All of the above are true	Always carry an epinephrine shot	The immune system	Food	All of the above are true	right
Single	secondary school	Yes	Yes	4. Both the first and second choices are correct	wrong	wrong	I do not know	Difficulty in Breathing	Make a plan to manage allergic cases	The immune system	All of the above are true	All of the above are true	right
Single	Diploma	No	Yes	4. Both the first and second choices are correct	right	I do not know	wrong	All of the above are true	Avoiding allergic materials	The endocrine system	All of the above are true	I do not know	right
Married	Diploma	Yes	Yes	4. Both the first and second choices are correct	right	right	right	All of the above are true	All of the above are true	The immune system	All of the above are true	All of the above are true	right
Single	Bachelor	No	Yes	4. Both the first and second choices are correct	right	right	right	Difficulty in Breathing	Avoiding allergic materials	The immune system	All of the above are true	All of the above are true	right
Single	Bachelor	No	Yes	4. Both the first and second choices are correct	right	wrong	right	All of the above are true	Make a plan to manage allergic cases	The immune system	All of the above are true	All of the above are true	right
Married	secondary school	Yes	Yes	3. I do not know	right	right	right	I do not know	I do not know	The immune system	All of the above are true	All of the above are true	right
Single	Bachelor	Yes	Yes	3. I do not know	right	right	right	All of the above are true	All of the above are true	The immune system	All of the above are true	All of the above are true	right
Single	secondary school	Yes	Yes	4. Both the first and second choices are correct	right	right	right	All of the above are true	All of the above are true	The immune system	All of the above are true	All of the above are true	right
Married	secondary school	Yes	Yes	4. Both the first and second choices are correct	right	I do not know	wrong	All of the above are true	Avoiding allergic materials	The immune system	All of the above are true	All of the above are true	right
Married	Bachelor	No	Yes	1. Short period of touching	right	right	right	All of the above are true	Avoiding allergic materials	The immune system	All of the above are true	All of the above are true	right
Single	Higher education	No	Yes	4. Both the first and second choices are correct	right	right	wrong	All of the above are true	All of the above are true	The immune system	All of the above are true	All of the above are true	right
Single	Bachelor	Yes	Yes	4. Both the first and second choices are correct	right	right	right	All of the above are true	Make a plan to manage allergic cases	The immune system	All of the above are true	All of the above are true	right
Single	Bachelor	Yes	Yes	3. I do not know	right	right	I do not know	All of the above are true	All of the above are true	The immune system	All of the above are true	All of the above are true	right
Single	Bachelor	Yes	Yes	4. Both the first and second choices are correct	right	right	right	All of the above are true	All of the above are true	The immune system	All of the above are true	Curtains	right
Single	Diploma	Yes	Yes	1. Short period of touching	right	right	right	All of the above are true	All of the above are true	The immune system	All of the above are true	All of the above are true	right
Single	Bachelor	No	Yes	1. Short period of touching	right	right	right	All of the above are true	All of the above are true	The immune system	All of the above are true	Curtains	right
Single	Bachelor	Yes	Yes	4. Both the first and second choices are correct	right	right	right	All of the above are true	All of the above are true	The immune system	All of the above are true	All of the above are true	right
Single	Bachelor	No	No	4. Both the first and second choices are correct	right	right	I do not know	All of the above are true	All of the above are true	The immune system	All of the above are true	All of the above are true	right
Single	Bachelor	Yes	Yes	4. Both the first and second choices are correct	right	right	right	All of the above are true	All of the above are true	The immune system	All of the above are true	All of the above are true	right
Single	Bachelor	Yes	Yes	4. Both the first and second choices are correct	right	right	right	All of the above are true	All of the above are true	The immune system	All of the above are true	All of the above are true	right
Single	Bachelor	Yes	Yes	4. Both the first and second choices are correct	right	right	right	All of the above are true	All of the above are true	The immune system	All of the above are true	All of the above are true	right
Married	secondary school	Yes	Yes	3. I do not know	right	right	right	Difficulty in Breathing	Make a plan to manage allergic cases	The immune system	All of the above are true	All of the above are true	right
Single	Bachelor	No	Yes	4. Both the first and second choices are correct	right	I do not know	right	Difficulty in Breathing	Avoiding allergic materials	The immune system	All of the above are true	Curtains	right
Married	Bachelor	Yes	Yes	4. Both the first and second choices are correct	right	right	right	All of the above are true	All of the above are true	The immune system	All of the above are true	All of the above are true	right
Single	Bachelor	Yes	Yes	4. Both the first and second choices are correct	right	right	right	All of the above are true	All of the above are true	The immune system	All of the above are true	All of the above are true	right
Single	Bachelor	Yes	Yes	4. Both the first and second choices are correct	right	right	right	Difficulty in Breathing	All of the above are true	The immune system	All of the above are true	All of the above are true	right
Single	Bachelor	No	No	4. Both the first and second choices are correct	right	right	right	All of the above are true	All of the above are true	The immune system	All of the above are true	All of the above are true	right
Single	secondary school	Yes	Yes	1. Short period of touching	right	right	right	All of the above are true	All of the above are true	The immune system	All of the above are true	All of the above are true	I do not know
Single	secondary school	No	Yes	1. Short period of touching	right	right	right	All of the above are true	All of the above are true	The immune system	All of the above are true	Carpets	right
Single	Bachelor	Yes	Yes	4. Both the first and second choices are correct	right	right	right	All of the above are true	Make a plan to manage allergic cases	The immune system	All of the above are true	All of the above are true	right
Single	Bachelor	No	No	4. Both the first and second choices are correct	right	right	wrong	All of the above are true	I do not know	The endocrine system	All of the above are true	All of the above are true	I do not know
Single	Bachelor	Yes	Yes	4. Both the first and second choices are correct	right	right	wrong	All of the above are true	All of the above are true	The immune system	All of the above are true	All of the above are true	right
Single	Bachelor	No	Yes	1. Short period of touching	right	right	wrong	All of the above are true	All of the above are true	The immune system	Dust	All of the above are true	wrong
Single	Bachelor	Yes	Yes	4. Both the first and second choices are correct	right	right	wrong	All of the above are true	All of the above are true	The immune system	All of the above are true	All of the above are true	I do not know
Single	Bachelor	Yes	No	2. Long period of touching	right	right	right	All of the above are true	I do not know	The immune system	All of the above are true	All of the above are true	right
Single	secondary school	Yes	Yes	1. Short period of touching	wrong	right	I do not know	Rhinorrhea	Avoiding allergic materials	The immune system	Dust	All of the above are true	right
Single	Bachelor	No	Yes	4. Both the first and second choices are correct	right	right	wrong	All of the above are true	All of the above are true	The immune system	All of the above are true	All of the above are true	right
Single	secondary school	Yes	No	4. Both the first and second choices are correct	right	right	right	All of the above are true	All of the above are true	The immune system	All of the above are true	All of the above are true	I do not know
Single	Bachelor	No	Yes	4. Both the first and second choices are correct	right	right	right	All of the above are true	Always carry an epinephrine shot	The immune system	All of the above are true	All of the above are true	right
Single	Bachelor	Yes	Yes	1. Short period of touching	right	wrong	right	All of the above are true	All of the above are true	The immune system	All of the above are true	Carpets	wrong
Single	Bachelor	No	Yes	4. Both the first and second choices are correct	right	right	right	I do not know	Make a plan to manage allergic cases	The immune system	All of the above are true	All of the above are true	right
Single	Bachelor	No	Yes	4. Both the first and second choices are correct	right	right	right	All of the above are true	All of the above are true	The immune system	All of the above are true	All of the above are true	right
Single	Bachelor	Yes	Yes	4. Both the first and second choices are correct	right	I do not know	right	Rhinorrhea	Avoiding allergic materials	The immune system	All of the above are true	All of the above are true	right
Single	secondary school	No	Yes	4. Both the first and second choices are correct	right	right	right	All of the above are true	All of the above are true	The immune system	All of the above are true	All of the above are true	right
Single	secondary school	No	Yes	4. Both the first and second choices are correct	right	right	wrong	All of the above are true	All of the above are true	The endocrine system	All of the above are true	All of the above are true	right
Single	Bachelor	Yes	Yes	4. Both the first and second choices are correct	right	right	right	All of the above are true	Avoiding allergic materials	The immune system	All of the above are true	All of the above are true	right
Single	Bachelor	No	Yes	4. Both the first and second choices are correct	right	right	wrong	Blood pressure decreasing (Hypotension)	Avoiding allergic materials	The immune system	All of the above are true	All of the above are true	right
Single	secondary school	Yes	Yes	2. Long period of touching	right	right	wrong	All of the above are true	Make a plan to manage allergic cases	The immune system	All of the above are true	Beds	right
Single	Bachelor	Yes	Yes	4. Both the first and second choices are correct	right	right	right	All of the above are true	Make a plan to manage allergic cases	The immune system	All of the above are true	All of the above are true	right
Single	Bachelor	No	Yes	1. Short period of touching	right	right	right	All of the above are true	All of the above are true	The immune system	All of the above are true	All of the above are true	I do not know
Single	secondary school	No	Yes	4. Both the first and second choices are correct	right	right	right	All of the above are true	All of the above are true	The immune system	All of the above are true	Curtains	right
Single	Bachelor	Yes	No	4. Both the first and second choices are correct	right	right	right	I do not know	Avoiding allergic materials	The immune system	All of the above are true	All of the above are true	right
Single	Bachelor	Yes	Yes	4. Both the first and second choices are correct	right	right	wrong	All of the above are true	Avoiding allergic materials	The nervous system	All of the above are true	All of the above are true	right
Single	Bachelor	No	Yes	4. Both the first and second choices are correct	right	right	I do not know	Difficulty in Breathing	I do not know	The immune system	All of the above are true	Carpets	right
Single	Bachelor	No	Yes	4. Both the first and second choices are correct	right	right	right	Difficulty in Breathing	All of the above are true	The immune system	All of the above are true	All of the above are true	right
Single	Bachelor	Yes	Yes	4. Both the first and second choices are correct	right	right	I do not know	All of the above are true	All of the above are true	The immune system	All of the above are true	All of the above are true	right
Married	Less than secondary school	Yes	Yes	4. Both the first and second choices are correct	right	right	right	All of the above are true	All of the above are true	The immune system	All of the above are true	All of the above are true	right
Single	Bachelor	No	Yes	4. Both the first and second choices are correct	right	I do not know	right	All of the above are true	Always carry an epinephrine shot	The immune system	All of the above are true	I do not know	I do not know
Single	Bachelor	Yes	Yes	1. Short period of touching	wrong	right	right	All of the above are true	Always carry an epinephrine shot	The immune system	All of the above are true	All of the above are true	right
Married	secondary school	No	Yes	4. Both the first and second choices are correct	right	right	right	All of the above are true	All of the above are true	The immune system	All of the above are true	All of the above are true	right
Single	Bachelor	Yes	Yes	4. Both the first and second choices are correct	right	right	wrong	All of the above are true	Avoiding allergic materials	The immune system	All of the above are true	All of the above are true	right
Single	Bachelor	Yes	Yes	1. Short period of touching	right	right	right	All of the above are true	Make a plan to manage allergic cases	The immune system	All of the above are true	All of the above are true	right
Single	Bachelor	Yes	Yes	4. Both the first and second choices are correct	right	right	I do not know	All of the above are true	All of the above are true	The immune system	All of the above are true	All of the above are true	right
Single	secondary school	Yes	Yes	4. Both the first and second choices are correct	right	right	right	All of the above are true	Always carry an epinephrine shot	The immune system	All of the above are true	All of the above are true	right
Single	Bachelor	No	No	4. Both the first and second choices are correct	right	right	wrong	I do not know	All of the above are true	The immune system	All of the above are true	All of the above are true	I do not know
Married	secondary school	No	Yes	3. I do not know	right	right	right	All of the above are true	All of the above are true	The immune system	All of the above are true	All of the above are true	right
Single	Bachelor	Yes	Yes	1. Short period of touching	right	right	right	All of the above are true	All of the above are true	The immune system	All of the above are true	All of the above are true	right
Single	Bachelor	Yes	Yes	4. Both the first and second choices are correct	right	right	right	All of the above are true	All of the above are true	The immune system	All of the above are true	All of the above are true	right
Single	Bachelor	Yes	Yes	4. Both the first and second choices are correct	right	right	right	Difficulty in Breathing	Make a plan to manage allergic cases	The immune system	All of the above are true	All of the above are true	right
Single	secondary school	Yes	Yes	1. Short period of touching	right	right	wrong	All of the above are true	Make a plan to manage allergic cases	The immune system	All of the above are true	Carpets	wrong
Single	Bachelor	No	No	4. Both the first and second choices are correct	wrong	right	I do not know	All of the above are true	All of the above are true	The immune system	All of the above are true	All of the above are true	right
Single	Bachelor	Yes	Yes	4. Both the first and second choices are correct	right	right	right	All of the above are true	All of the above are true	The nervous system	All of the above are true	All of the above are true	right
Single	Diploma	Yes	Yes	4. Both the first and second choices are correct	right	right	right	Difficulty in Breathing	All of the above are true	The endocrine system	All of the above are true	I do not know	right
Single	Bachelor	No	Yes	4. Both the first and second choices are correct	right	right	I do not know	Difficulty in Breathing	Make a plan to manage allergic cases	The immune system	All of the above are true	Curtains	I do not know
Single	Bachelor	No	No	4. Both the first and second choices are correct	right	right	right	All of the above are true	All of the above are true	The immune system	All of the above are true	All of the above are true	right
Single	Bachelor	Yes	Yes	4. Both the first and second choices are correct	right	right	right	Difficulty in Breathing	All of the above are true	The immune system	Food	Carpets	right
Married	Bachelor	No	Yes	4. Both the first and second choices are correct	right	right	right	All of the above are true	All of the above are true	The immune system	All of the above are true	Carpets	right
Single	Bachelor	Yes	Yes	4. Both the first and second choices are correct	right	right	right	All of the above are true	All of the above are true	The immune system	All of the above are true	Carpets	I do not know
Single	Bachelor	Yes	Yes	1. Short period of touching	right	wrong	I do not know	Rhinorrhea	I do not know	The immune system	All of the above are true	All of the above are true	right
Single	Bachelor	No	Yes	4. Both the first and second choices are correct	right	right	I do not know	I do not know	Avoiding allergic materials	The endocrine system	All of the above are true	All of the above are true	I do not know
Single	Bachelor	Yes	Yes	4. Both the first and second choices are correct	right	right	right	All of the above are true	All of the above are true	The immune system	All of the above are true	All of the above are true	right
Married	Bachelor	No	Yes	4. Both the first and second choices are correct	right	right	right	I do not know	All of the above are true	The immune system	All of the above are true	All of the above are true	right
Married	Bachelor	No	Yes	4. Both the first and second choices are correct	right	right	right	All of the above are true	All of the above are true	The immune system	All of the above are true	All of the above are true	right
Single	Bachelor	No	Yes	1. Short period of touching	right	right	wrong	All of the above are true	All of the above are true	The immune system	All of the above are true	All of the above are true	right
Single	Bachelor	No	Yes	4. Both the first and second choices are correct	right	right	right	All of the above are true	All of the above are true	The immune system	All of the above are true	All of the above are true	right
Married	Bachelor	Yes	Yes	4. Both the first and second choices are correct	wrong	right	right	I do not know	Avoiding allergic materials	The endocrine system	All of the above are true	All of the above are true	right
Married	secondary school	No	Yes	4. Both the first and second choices are correct	right	right	wrong	All of the above are true	Avoiding allergic materials	The immune system	All of the above are true	All of the above are true	right
Married	Bachelor	No	Yes	4. Both the first and second choices are correct	right	right	right	Difficulty in Breathing	Avoiding allergic materials	The immune system	All of the above are true	All of the above are true	right
Married	Bachelor	Yes	Yes	1. Short period of touching	right	right	right	All of the above are true	Make a plan to manage allergic cases	The immune system	All of the above are true	All of the above are true	right
Married	Less than secondary school	No	Yes	3. I do not know	right	wrong	right	All of the above are true	All of the above are true	The immune system	All of the above are true	All of the above are true	I do not know
Married	Bachelor	No	Yes	4. Both the first and second choices are correct	right	right	right	All of the above are true	Avoiding allergic materials	The immune system	All of the above are true	All of the above are true	right
Married	Diploma	No	Yes	3. I do not know	right	right	right	All of the above are true	Make a plan to manage allergic cases	The immune system	Dust	All of the above are true	right
Married	Bachelor	No	Yes	4. Both the first and second choices are correct	right	right	right	I do not know	Avoiding allergic materials	The immune system	All of the above are true	All of the above are true	right
Single	Bachelor	No	Yes	4. Both the first and second choices are correct	right	right	right	All of the above are true	Avoiding allergic materials	The immune system	All of the above are true	All of the above are true	right
Single	Bachelor	No	Yes	1. Short period of touching	right	right	wrong	All of the above are true	Avoiding allergic materials	The immune system	All of the above are true	All of the above are true	right
Single	Bachelor	No	Yes	1. Short period of touching	wrong	right	right	Difficulty in Breathing	All of the above are true	The immune system	Dust	Curtains	right
Single	Bachelor	No	Yes	1. Short period of touching	wrong	right	right	Difficulty in Breathing	All of the above are true	The immune system	Dust	Curtains	right
Married	Diploma	Yes	Yes	4. Both the first and second choices are correct	right	right	right	All of the above are true	All of the above are true	The immune system	All of the above are true	All of the above are true	right
Married	secondary school	No	Yes	3. I do not know	right	right	right	All of the above are true	Make a plan to manage allergic cases	The endocrine system	All of the above are true	All of the above are true	right
Single	Diploma	No	No	3. I do not know	right	right	I do not know	Difficulty in Breathing	Always carry an epinephrine shot	The immune system	Food	All of the above are true	right
Single	Bachelor	No	No	4. Both the first and second choices are correct	right	right	right	All of the above are true	All of the above are true	The immune system	All of the above are true	All of the above are true	right
Single	Bachelor	Yes	Yes	4. Both the first and second choices are correct	right	right	right	Rhinorrhea	All of the above are true	The endocrine system	All of the above are true	All of the above are true	right
Single	Bachelor	No	Yes	4. Both the first and second choices are correct	right	right	wrong	All of the above are true	Avoiding allergic materials	The immune system	All of the above are true	All of the above are true	I do not know
Single	Bachelor	No	No	1. Short period of touching	right	right	right	All of the above are true	All of the above are true	The immune system	All of the above are true	All of the above are true	right
Married	Diploma	Yes	Yes	4. Both the first and second choices are correct	right	right	right	All of the above are true	All of the above are true	The nervous system	All of the above are true	Carpets	right
Single	Bachelor	Yes	Yes	4. Both the first and second choices are correct	right	right	right	Difficulty in Breathing	All of the above are true	The immune system	All of the above are true	All of the above are true	I do not know
Single	Bachelor	No	Yes	4. Both the first and second choices are correct	right	right	right	All of the above are true	All of the above are true	The immune system	All of the above are true	Curtains	right
Single	Diploma	No	Yes	4. Both the first and second choices are correct	I do not know	right	right	All of the above are true	I do not know	The immune system	All of the above are true	All of the above are true	I do not know
Single	secondary school	Yes	Yes	4. Both the first and second choices are correct	right	right	right	All of the above are true	Avoiding allergic materials	The immune system	Food	Beds	right
Single	Bachelor	Yes	Yes	4. Both the first and second choices are correct	right	right	right	All of the above are true	Avoiding allergic materials	The immune system	All of the above are true	All of the above are true	I do not know
Single	secondary school	No	No	3. I do not know	right	right	right	All of the above are true	All of the above are true	The immune system	All of the above are true	Carpets	I do not know
Single	Diploma	Yes	Yes	4. Both the first and second choices are correct	wrong	wrong	right	Difficulty in Breathing	I do not know	The immune system	All of the above are true	All of the above are true	right
Single	Bachelor	No	Yes	4. Both the first and second choices are correct	right	right	right	All of the above are true	All of the above are true	The immune system	All of the above are true	All of the above are true	right
Single	Bachelor	No	Yes	4. Both the first and second choices are correct	right	right	right	All of the above are true	All of the above are true	The immune system	All of the above are true	All of the above are true	right
Single	Bachelor	No	Yes	4. Both the first and second choices are correct	right	right	right	All of the above are true	All of the above are true	The immune system	All of the above are true	All of the above are true	I do not know
Single	secondary school	No	Yes	4. Both the first and second choices are correct	right	right	right	Difficulty in Breathing	All of the above are true	The immune system	All of the above are true	All of the above are true	right
Single	Bachelor	Yes	Yes	4. Both the first and second choices are correct	wrong	right	right	All of the above are true	Avoiding allergic materials	The immune system	All of the above are true	All of the above are true	right
Single	Bachelor	Yes	Yes	4. Both the first and second choices are correct	right	right	right	All of the above are true	All of the above are true	The immune system	All of the above are true	All of the above are true	right
Single	Bachelor	Yes	Yes	4. Both the first and second choices are correct	right	right	wrong	All of the above are true	All of the above are true	The immune system	All of the above are true	Carpets	right
Single	Bachelor	No	Yes	4. Both the first and second choices are correct	right	right	right	Difficulty in Breathing	All of the above are true	The immune system	All of the above are true	All of the above are true	I do not know
Single	Bachelor	No	No	4. Both the first and second choices are correct	right	wrong	wrong	All of the above are true	Avoiding allergic materials	The immune system	All of the above are true	All of the above are true	right
Married	Bachelor	No	Yes	3. I do not know	right	right	right	All of the above are true	I do not know	The immune system	All of the above are true	All of the above are true	right
Married	Bachelor	Yes	Yes	4. Both the first and second choices are correct	right	right	I do not know	All of the above are true	All of the above are true	The immune system	I do not know	All of the above are true	right
Married	Higher education	Yes	Yes	4. Both the first and second choices are correct	right	right	right	I do not know	I do not know	The immune system	I do not know	All of the above are true	right
Married	Bachelor	Yes	Yes	4. Both the first and second choices are correct	right	right	right	Difficulty in Breathing	All of the above are true	The immune system	All of the above are true	Beds	right
Married	Bachelor	No	Yes	2. Long period of touching	I do not know	I do not know	I do not know	I do not know	All of the above are true	The immune system	All of the above are true	Carpets	I do not know
Single	Bachelor	No	Yes	1. Short period of touching	right	right	right	Difficulty in Breathing	I do not know	The immune system	All of the above are true	All of the above are true	right
Single	Bachelor	No	No	4. Both the first and second choices are correct	right	right	right	All of the above are true	All of the above are true	The endocrine system	All of the above are true	All of the above are true	right
Single	Bachelor	No	Yes	4. Both the first and second choices are correct	right	right	right	All of the above are true	All of the above are true	The immune system	All of the above are true	All of the above are true	I do not know
Single	Bachelor	No	No	4. Both the first and second choices are correct	right	I do not know	right	All of the above are true	Avoiding allergic materials	The endocrine system	All of the above are true	All of the above are true	I do not know
Single	secondary school	Yes	Yes	4. Both the first and second choices are correct	right	right	I do not know	All of the above are true	All of the above are true	The immune system	All of the above are true	All of the above are true	right
Single	secondary school	Yes	Yes	1. Short period of touching	right	right	I do not know	All of the above are true	All of the above are true	The immune system	All of the above are true	All of the above are true	right
Single	Bachelor	No	Yes	1. Short period of touching	right	right	right	Difficulty in Breathing	All of the above are true	The immune system	All of the above are true	All of the above are true	right
Single	Bachelor	No	Yes	1. Short period of touching	right	right	right	All of the above are true	All of the above are true	The immune system	All of the above are true	All of the above are true	right
Single	Bachelor	No	No	1. Short period of touching	right	right	I do not know	Difficulty in Breathing	Always carry an epinephrine shot	The immune system	All of the above are true	All of the above are true	right
Single	Bachelor	No	Yes	1. Short period of touching	right	right	I do not know	Difficulty in Breathing	All of the above are true	The immune system	Food	All of the above are true	right
Single	Bachelor	No	Yes	4. Both the first and second choices are correct	right	right	I do not know	Difficulty in Breathing	All of the above are true	The immune system	All of the above are true	Beds	right
Married	Less than secondary school	No	No	1. Short period of touching	right	right	right	All of the above are true	All of the above are true	The immune system	All of the above are true	All of the above are true	right
Single	Bachelor	Yes	Yes	4. Both the first and second choices are correct	I do not know	right	right	All of the above are true	All of the above are true	The immune system	All of the above are true	All of the above are true	right
Married	Diploma	No	Yes	1. Short period of touching	I do not know	I do not know	right	Difficulty in Breathing	Always carry an epinephrine shot	The immune system	Dust	Carpets	wrong
Single	Bachelor	No	Yes	4. Both the first and second choices are correct	right	right	wrong	Difficulty in Breathing	All of the above are true	The immune system	All of the above are true	All of the above are true	right
Single	secondary school	No	No	1. Short period of touching	right	right	I do not know	Difficulty in Breathing	All of the above are true	The immune system	All of the above are true	I do not know	I do not know
Single	Bachelor	Yes	Yes	4. Both the first and second choices are correct	right	right	right	All of the above are true	All of the above are true	The immune system	All of the above are true	All of the above are true	right
Single	Bachelor	Yes	Yes	1. Short period of touching	wrong	right	right	All of the above are true	Make a plan to manage allergic cases	The immune system	All of the above are true	All of the above are true	right
Single	Bachelor	No	No	4. Both the first and second choices are correct	right	I do not know	I do not know	I do not know	I do not know	The immune system	All of the above are true	I do not know	I do not know
Single	Higher education	No	Yes	4. Both the first and second choices are correct	right	right	I do not know	I do not know	Avoiding allergic materials	The immune system	All of the above are true	All of the above are true	right
Married	Bachelor	No	No	1. Short period of touching	right	right	right	Difficulty in Breathing	Avoiding allergic materials	The immune system	Dust	Curtains	right
Married	Bachelor	Yes	Yes	1. Short period of touching	right	right	right	Difficulty in Breathing	All of the above are true	The immune system	Dust	Carpets	right
Married	Higher education	No	Yes	4. Both the first and second choices are correct	wrong	right	I do not know	All of the above are true	Avoiding allergic materials	The immune system	All of the above are true	All of the above are true	right
Married	Bachelor	No	Yes	4. Both the first and second choices are correct	right	right	wrong	Difficulty in Breathing	Make a plan to manage allergic cases	The immune system	All of the above are true	All of the above are true	right
Married	Bachelor	Yes	Yes	1. Short period of touching	right	right	right	Rhinorrhea	Avoiding allergic materials	The immune system	All of the above are true	All of the above are true	right
Married	Higher education	No	No	4. Both the first and second choices are correct	right	right	wrong	All of the above are true	Avoiding allergic materials	The immune system	All of the above are true	Beds	right
Single	Bachelor	No	No	3. I do not know	right	right	wrong	I do not know	I do not know	The immune system	All of the above are true	All of the above are true	I do not know
Single	Higher education	No	No	4. Both the first and second choices are correct	right	I do not know	right	All of the above are true	Make a plan to manage allergic cases	The nervous system	All of the above are true	All of the above are true	right
Married	Higher education	Yes	Yes	3. I do not know	right	right	right	All of the above are true	Avoiding allergic materials	The immune system	All of the above are true	All of the above are true	right
Married	Bachelor	Yes	Yes	4. Both the first and second choices are correct	right	right	right	Difficulty in Breathing	All of the above are true	The immune system	Food	Carpets	right
Married	Bachelor	No	Yes	2. Long period of touching	right	right	wrong	All of the above are true	Avoiding allergic materials	The immune system	Food	Beds	right
Single	Bachelor	No	No	4. Both the first and second choices are correct	right	right	right	I do not know	Make a plan to manage allergic cases	The immune system	All of the above are true	All of the above are true	I do not know
Married	Higher education	No	Yes	1. Short period of touching	I do not know	right	right	All of the above are true	Avoiding allergic materials	The immune system	All of the above are true	Curtains	I do not know
Married	Bachelor	Yes	Yes	4. Both the first and second choices are correct	right	right	right	Difficulty in Breathing	Avoiding allergic materials	The immune system	All of the above are true	All of the above are true	right
Married	Bachelor	No	No	4. Both the first and second choices are correct	right	right	wrong	All of the above are true	Make a plan to manage allergic cases	The immune system	All of the above are true	All of the above are true	right
Married	Bachelor	No	Yes	4. Both the first and second choices are correct	right	wrong	right	All of the above are true	Avoiding allergic materials	The immune system	All of the above are true	All of the above are true	right
Married	Bachelor	No	Yes	1. Short period of touching	right	right	right	All of the above are true	All of the above are true	The endocrine system	All of the above are true	All of the above are true	right
Single	Higher education	Yes	Yes	2. Long period of touching	right	right	right	All of the above are true	Make a plan to manage allergic cases	The immune system	All of the above are true	All of the above are true	right
Married	Bachelor	No	No	1. Short period of touching	right	right	right	All of the above are true	All of the above are true	The immune system	All of the above are true	All of the above are true	right
Married	Higher education	Yes	Yes	4. Both the first and second choices are correct	right	right	wrong	All of the above are true	All of the above are true	The immune system	All of the above are true	All of the above are true	right
Single	Higher education	Yes	Yes	1. Short period of touching	right	right	wrong	All of the above are true	Make a plan to manage allergic cases	The endocrine system	All of the above are true	All of the above are true	right
Others	secondary school	No	No	3. I do not know	I do not know	I do not know	wrong	All of the above are true	All of the above are true	The endocrine system	All of the above are true	All of the above are true	wrong
Married	Higher education	Yes	Yes	3. I do not know	right	right	right	All of the above are true	I do not know	The immune system	All of the above are true	All of the above are true	right
Single	Bachelor	No	Yes	4. Both the first and second choices are correct	right	right	I do not know	All of the above are true	All of the above are true	The immune system	All of the above are true	All of the above are true	right
Married	Higher education	No	Yes	4. Both the first and second choices are correct	right	right	right	All of the above are true	All of the above are true	The immune system	All of the above are true	All of the above are true	right
Married	Bachelor	No	No	1. Short period of touching	right	right	right	Difficulty in Breathing	Avoiding allergic materials	The immune system	All of the above are true	All of the above are true	right
Single	Bachelor	Yes	Yes	4. Both the first and second choices are correct	right	right	I do not know	All of the above are true	Make a plan to manage allergic cases	The immune system	All of the above are true	All of the above are true	right
Single	Bachelor	Yes	Yes	1. Short period of touching	right	right	right	All of the above are true	All of the above are true	The immune system	All of the above are true	All of the above are true	right
Single	Higher education	No	Yes	1. Short period of touching	right	wrong	right	All of the above are true	All of the above are true	The immune system	All of the above are true	Beds	I do not know
Single	Bachelor	Yes	Yes	4. Both the first and second choices are correct	right	right	right	All of the above are true	All of the above are true	The immune system	All of the above are true	All of the above are true	right
Single	Bachelor	No	Yes	4. Both the first and second choices are correct	I do not know	right	right	All of the above are true	Avoiding allergic materials	The nervous system	All of the above are true	All of the above are true	I do not know
Single	Bachelor	No	Yes	4. Both the first and second choices are correct	right	right	right	All of the above are true	All of the above are true	The immune system	All of the above are true	All of the above are true	right
Single	Bachelor	Yes	No	1. Short period of touching	wrong	right	right	All of the above are true	Avoiding allergic materials	The immune system	All of the above are true	All of the above are true	wrong
Married	Higher education	Yes	Yes	4. Both the first and second choices are correct	right	right	wrong	All of the above are true	Avoiding allergic materials	The immune system	All of the above are true	I do not know	I do not know
Single	Bachelor	No	Yes	1. Short period of touching	right	right	right	I do not know	Avoiding allergic materials	The immune system	All of the above are true	All of the above are true	right
Single	Bachelor	Yes	Yes	4. Both the first and second choices are correct	right	right	right	All of the above are true	All of the above are true	The immune system	All of the above are true	All of the above are true	right
Married	Higher education	Yes	Yes	4. Both the first and second choices are correct	right	right	wrong	All of the above are true	Avoiding allergic materials	The immune system	All of the above are true	All of the above are true	right
Married	Diploma	Yes	Yes	4. Both the first and second choices are correct	right	right	right	All of the above are true	Avoiding allergic materials	The immune system	All of the above are true	All of the above are true	right
Single	Bachelor	Yes	Yes	4. Both the first and second choices are correct	right	wrong	I do not know	All of the above are true	Avoiding allergic materials	The immune system	All of the above are true	All of the above are true	right
Married	Higher education	Yes	Yes	1. Short period of touching	right	right	right	Difficulty in Breathing	All of the above are true	The immune system	All of the above are true	All of the above are true	I do not know
Single	Bachelor	Yes	Yes	4. Both the first and second choices are correct	right	right	right	Difficulty in Breathing	Make a plan to manage allergic cases	The immune system	All of the above are true	All of the above are true	I do not know
Single	Bachelor	Yes	Yes	1. Short period of touching	right	right	right	I do not know	Avoiding allergic materials	The immune system	Food	All of the above are true	right
Single	Bachelor	No	Yes	4. Both the first and second choices are correct	right	right	right	All of the above are true	All of the above are true	The immune system	All of the above are true	All of the above are true	right
Married	Bachelor	No	Yes	1. Short period of touching	right	right	wrong	All of the above are true	Avoiding allergic materials	The immune system	Food	Carpets	right
Married	secondary school	No	Yes	3. I do not know	I do not know	right	right	I do not know	Avoiding allergic materials	The immune system	All of the above are true	All of the above are true	right
Single	Higher education	No	No	3. I do not know	right	right	right	Difficulty in Breathing	Avoiding allergic materials	The immune system	Dust	Carpets	right
Married	Higher education	Yes	Yes	1. Short period of touching	right	wrong	right	Difficulty in Breathing	Avoiding allergic materials	The immune system	All of the above are true	All of the above are true	right
Married	Higher education	No	Yes	3. I do not know	right	right	right	I do not know	Avoiding allergic materials	The immune system	All of the above are true	All of the above are true	right
Single	Bachelor	No	Yes	1. Short period of touching	right	right	right	Difficulty in Breathing	All of the above are true	The immune system	All of the above are true	All of the above are true	right
Single	Bachelor	No	No	2. Long period of touching	right	right	right	All of the above are true	All of the above are true	The immune system	All of the above are true	Curtains	right
Single	Bachelor	Yes	No	3. I do not know	right	right	wrong	All of the above are true	All of the above are true	The immune system	All of the above are true	All of the above are true	right
Single	Bachelor	Yes	No	2. Long period of touching	right	right	wrong	All of the above are true	I do not know	The immune system	All of the above are true	All of the above are true	right
Married	Bachelor	No	Yes	1. Short period of touching	right	right	right	All of the above are true	Avoiding allergic materials	The immune system	All of the above are true	All of the above are true	right
Married	Higher education	No	Yes	4. Both the first and second choices are correct	right	right	right	All of the above are true	All of the above are true	The immune system	All of the above are true	All of the above are true	right
Married	Bachelor	Yes	Yes	1. Short period of touching	wrong	I do not know	right	Difficulty in Breathing	Always carry an epinephrine shot	The endocrine system	Dust	All of the above are true	I do not know
Married	Bachelor	Yes	Yes	4. Both the first and second choices are correct	right	right	right	All of the above are true	Avoiding allergic materials	The immune system	All of the above are true	All of the above are true	right
Single	Higher education	No	Yes	4. Both the first and second choices are correct	right	right	wrong	Rhinorrhea	Make a plan to manage allergic cases	The immune system	All of the above are true	All of the above are true	right
Others	Less than secondary school	Yes	Yes	1. Short period of touching	right	right	right	Difficulty in Breathing	Avoiding allergic materials	The immune system	I do not know	Carpets	wrong
Married	Bachelor	No	Yes	4. Both the first and second choices are correct	right	right	right	I do not know	I do not know	The nervous system	All of the above are true	All of the above are true	I do not know
Married	Higher education	Yes	Yes	1. Short period of touching	right	right	right	Difficulty in Breathing	Avoiding allergic materials	The immune system	Dust	Beds	right
Single	Bachelor	Yes	Yes	1. Short period of touching	right	right	right	All of the above are true	All of the above are true	The immune system	All of the above are true	All of the above are true	right
Single	Bachelor	No	No	1. Short period of touching	wrong	wrong	right	Difficulty in Breathing	I do not know	The endocrine system	Some metals such as nickel	Beds	right
Married	secondary school	No	Yes	2. Long period of touching	right	right	I do not know	I do not know	I do not know	The endocrine system	Some metals such as nickel	Beds	I do not know
Single	Higher education	Yes	Yes	4. Both the first and second choices are correct	right	right	right	Difficulty in Breathing	All of the above are true	The immune system	All of the above are true	I do not know	right
Single	Bachelor	Yes	Yes	3. I do not know	I do not know	I do not know	I do not know	I do not know	I do not know	The endocrine system	I do not know	I do not know	I do not know
Married	secondary school	No	Yes	2. Long period of touching	wrong	right	right	Rhinorrhea	Avoiding allergic materials	The nervous system	Dust	Carpets	I do not know
Married	Diploma	No	Yes	3. I do not know	I do not know	I do not know	I do not know	I do not know	I do not know	The endocrine system	I do not know	I do not know	I do not know
Married	Diploma	Yes	No	1. Short period of touching	wrong	wrong	wrong	Difficulty in Breathing	Always carry an epinephrine shot	The endocrine system	Some metals such as nickel	Curtains	right
Married	Bachelor	No	No	4. Both the first and second choices are correct	I do not know	I do not know	I do not know	I do not know	I do not know	The nervous system	All of the above are true	Carpets	right
Others	Less than secondary school	No	No	3. I do not know	I do not know	I do not know	I do not know	I do not know	I do not know	The immune system	Food	I do not know	I do not know
Married	Bachelor	No	Yes	2. Long period of touching	right	right	right	I do not know	I do not know	The immune system	All of the above are true	Carpets	right
Married	Diploma	Yes	Yes	3. I do not know	I do not know	I do not know	I do not know	I do not know	Make a plan to manage allergic cases	The immune system	Dust	Curtains	I do not know
Married	Less than secondary school	No	No	4. Both the first and second choices are correct	wrong	wrong	wrong	I do not know	I do not know	The immune system	Dust	All of the above are true	wrong
Married	Less than secondary school	No	No	3. I do not know	I do not know	I do not know	I do not know	Rhinorrhea	Avoiding allergic materials	The immune system	Dust	All of the above are true	wrong
Married	secondary school	No	Yes	1. Short period of touching	right	right	right	Difficulty in Breathing	All of the above are true	The immune system	Dust	All of the above are true	I do not know
Married	secondary school	No	No	3. I do not know	I do not know	I do not know	I do not know	I do not know	Make a plan to manage allergic cases	The immune system	Dust	Curtains	wrong
Married	Less than secondary school	No	No	2. Long period of touching	right	wrong	right	Blood pressure decreasing (Hypotension)	Always carry an epinephrine shot	The endocrine system	Food	Carpets	right
Married	Diploma	Yes	Yes	1. Short period of touching	right	right	right	Difficulty in Breathing	Avoiding allergic materials	The immune system	Dust	Curtains	right
Married	secondary school	No	No	3. I do not know	I do not know	wrong	wrong	All of the above are true	I do not know	The endocrine system	All of the above are true	I do not know	I do not know
Others	Less than secondary school	No	No	4. Both the first and second choices are correct	wrong	wrong	wrong	I do not know	I do not know	The nervous system	I do not know	I do not know	I do not know
Others	Less than secondary school	No	Yes	3. I do not know	wrong	wrong	I do not know	All of the above are true	All of the above are true	The immune system	Food	All of the above are true	right
Married	Bachelor	No	Yes	2. Long period of touching	right	right	right	Difficulty in Breathing	Make a plan to manage allergic cases	The endocrine system	Food	Carpets	right
Single	secondary school	Yes	Yes	1. Short period of touching	right	right	wrong	All of the above are true	All of the above are true	The immune system	All of the above are true	All of the above are true	right
Married	secondary school	Yes	Yes	3. I do not know	wrong	wrong	wrong	Blood pressure decreasing (Hypotension)	Make a plan to manage allergic cases	The endocrine system	Food	Curtains	right
Single	Bachelor	Yes	Yes	1. Short period of touching	right	right	wrong	Difficulty in Breathing	All of the above are true	The immune system	All of the above are true	All of the above are true	right
Married	Diploma	Yes	Yes	1. Short period of touching	right	right	right	All of the above are true	All of the above are true	The immune system	All of the above are true	All of the above are true	right
Married	Bachelor	No	No	2. Long period of touching	wrong	wrong	wrong	All of the above are true	All of the above are true	The endocrine system	All of the above are true	I do not know	I do not know
Single	Bachelor	No	Yes	4. Both the first and second choices are correct	right	right	right	All of the above are true	Avoiding allergic materials	The immune system	All of the above are true	All of the above are true	right
Married	secondary school	No	No	3. I do not know	I do not know	I do not know	I do not know	I do not know	I do not know	The nervous system	I do not know	I do not know	I do not know
Married	Less than secondary school	No	Yes	2. Long period of touching	right	wrong	wrong	All of the above are true	Always carry an epinephrine shot	The immune system	Dust	Carpets	wrong
Married	secondary school	No	No	1. Short period of touching	right	right	I do not know	Blood pressure decreasing (Hypotension)	Make a plan to manage allergic cases	The endocrine system	Food	Beds	right
Others	secondary school	Yes	Yes	2. Long period of touching	wrong	right	right	Rhinorrhea	Make a plan to manage allergic cases	The immune system	Dust	Curtains	right
Married	Diploma	No	Yes	1. Short period of touching	right	right	right	All of the above are true	Make a plan to manage allergic cases	The immune system	Dust	All of the above are true	I do not know
Married	Bachelor	Yes	Yes	4. Both the first and second choices are correct	right	right	right	All of the above are true	Avoiding allergic materials	The immune system	All of the above are true	All of the above are true	right
Married	Bachelor	No	Yes	4. Both the first and second choices are correct	right	right	right	All of the above are true	All of the above are true	The immune system	All of the above are true	All of the above are true	right
Married	Bachelor	Yes	Yes	1. Short period of touching	right	right	right	All of the above are true	All of the above are true	The immune system	All of the above are true	All of the above are true	right
Married	Bachelor	Yes	Yes	4. Both the first and second choices are correct	right	right	right	All of the above are true	All of the above are true	The immune system	All of the above are true	All of the above are true	right
Single	Diploma	Yes	Yes	4. Both the first and second choices are correct	right	right	right	All of the above are true	All of the above are true	The immune system	All of the above are true	All of the above are true	right
Single	Bachelor	Yes	Yes	1. Short period of touching	right	right	right	All of the above are true	All of the above are true	The immune system	All of the above are true	All of the above are true	right
Married	Bachelor	No	Yes	4. Both the first and second choices are correct	right	right	right	All of the above are true	Avoiding allergic materials	The nervous system	All of the above are true	Beds	right
Married	Diploma	No	Yes	1. Short period of touching	right	I do not know	right	Difficulty in Breathing	All of the above are true	The immune system	All of the above are true	All of the above are true	wrong
Married	Bachelor	No	Yes	4. Both the first and second choices are correct	right	right	right	All of the above are true	All of the above are true	The immune system	All of the above are true	Beds	right
Married	Diploma	No	Yes	4. Both the first and second choices are correct	right	right	right	All of the above are true	Avoiding allergic materials	The immune system	All of the above are true	All of the above are true	right
Married	Diploma	No	Yes	1. Short period of touching	right	right	right	Difficulty in Breathing	Avoiding allergic materials	The immune system	All of the above are true	All of the above are true	right
Married	Bachelor	No	Yes	2. Long period of touching	right	wrong	right	Rhinorrhea	Avoiding allergic materials	The immune system	All of the above are true	Carpets	right
Married	Bachelor	Yes	Yes	4. Both the first and second choices are correct	right	right	right	All of the above are true	All of the above are true	The immune system	All of the above are true	All of the above are true	right
Married	Bachelor	Yes	Yes	1. Short period of touching	right	right	right	All of the above are true	All of the above are true	The immune system	All of the above are true	All of the above are true	right
Married	Bachelor	Yes	Yes	4. Both the first and second choices are correct	right	right	right	Difficulty in Breathing	Avoiding allergic materials	The immune system	All of the above are true	Curtains	right
Married	Higher education	No	Yes	4. Both the first and second choices are correct	right	right	right	All of the above are true	All of the above are true	The immune system	All of the above are true	All of the above are true	right
Married	Diploma	No	Yes	4. Both the first and second choices are correct	right	right	right	All of the above are true	Avoiding allergic materials	The immune system	All of the above are true	I do not know	right
Single	Bachelor	Yes	Yes	4. Both the first and second choices are correct	right	right	right	All of the above are true	All of the above are true	The immune system	All of the above are true	All of the above are true	right
Married	Bachelor	Yes	Yes	1. Short period of touching	right	right	right	Difficulty in Breathing	All of the above are true	The immune system	All of the above are true	All of the above are true	right
Married	Diploma	No	Yes	1. Short period of touching	right	right	right	All of the above are true	Avoiding allergic materials	The immune system	All of the above are true	All of the above are true	right
Married	Higher education	No	Yes	4. Both the first and second choices are correct	right	right	right	All of the above are true	All of the above are true	The immune system	All of the above are true	All of the above are true	right
Married	Diploma	Yes	Yes	4. Both the first and second choices are correct	right	right	wrong	All of the above are true	All of the above are true	The immune system	All of the above are true	All of the above are true	right
Married	Bachelor	No	Yes	4. Both the first and second choices are correct	right	right	right	All of the above are true	All of the above are true	The immune system	All of the above are true	All of the above are true	right
Married	Bachelor	No	Yes	4. Both the first and second choices are correct	right	right	right	All of the above are true	Always carry an epinephrine shot	The immune system	All of the above are true	All of the above are true	right
Married	Bachelor	Yes	Yes	4. Both the first and second choices are correct	right	right	right	Difficulty in Breathing	Avoiding allergic materials	The immune system	All of the above are true	All of the above are true	right
Married	Diploma	No	Yes	1. Short period of touching	right	right	right	Difficulty in Breathing	Make a plan to manage allergic cases	The immune system	All of the above are true	All of the above are true	I do not know
Married	Diploma	Yes	Yes	1. Short period of touching	right	right	right	All of the above are true	All of the above are true	The immune system	All of the above are true	All of the above are true	right
Married	Bachelor	Yes	Yes	1. Short period of touching	right	right	right	All of the above are true	All of the above are true	The immune system	All of the above are true	All of the above are true	right
Married	Bachelor	Yes	Yes	4. Both the first and second choices are correct	right	right	right	All of the above are true	All of the above are true	The immune system	All of the above are true	All of the above are true	right
Married	Bachelor	Yes	Yes	4. Both the first and second choices are correct	right	right	right	I do not know	Avoiding allergic materials	The immune system	All of the above are true	Curtains	right
Married	Bachelor	Yes	Yes	4. Both the first and second choices are correct	right	right	right	All of the above are true	Avoiding allergic materials	The immune system	All of the above are true	All of the above are true	right
Married	Diploma	Yes	Yes	4. Both the first and second choices are correct	right	right	right	All of the above are true	Avoiding allergic materials	The immune system	All of the above are true	All of the above are true	right
Others	Higher education	Yes	Yes	1. Short period of touching	right	right	right	All of the above are true	Avoiding allergic materials	The immune system	All of the above are true	All of the above are true	right
Married	Bachelor	No	Yes	4. Both the first and second choices are correct	right	right	right	All of the above are true	All of the above are true	The immune system	All of the above are true	All of the above are true	right
Married	Bachelor	No	Yes	1. Short period of touching	right	right	right	All of the above are true	Avoiding allergic materials	The immune system	All of the above are true	All of the above are true	right
Married	Diploma	No	Yes	1. Short period of touching	right	right	right	All of the above are true	Avoiding allergic materials	The immune system	All of the above are true	Beds	right
Married	Higher education	No	Yes	4. Both the first and second choices are correct	right	I do not know	right	All of the above are true	All of the above are true	The immune system	All of the above are true	All of the above are true	right
Married	Diploma	Yes	Yes	3. I do not know	right	right	right	Rhinorrhea	Avoiding allergic materials	The immune system	Dust	Carpets	right
Married	Diploma	Yes	Yes	1. Short period of touching	right	right	right	Rhinorrhea	Avoiding allergic materials	The immune system	Dust	Carpets	right
Single	Bachelor	Yes	Yes	4. Both the first and second choices are correct	right	right	right	All of the above are true	All of the above are true	The immune system	All of the above are true	All of the above are true	right
Married	Bachelor	No	Yes	4. Both the first and second choices are correct	right	right	right	All of the above are true	All of the above are true	The nervous system	All of the above are true	All of the above are true	right
Married	Higher education	Yes	Yes	4. Both the first and second choices are correct	right	right	right	All of the above are true	All of the above are true	The immune system	All of the above are true	All of the above are true	right
Married	secondary school	No	No	3. I do not know	I do not know	I do not know	I do not know	I do not know	I do not know	The nervous system	I do not know	I do not know	I do not know
Married	Less than secondary school	No	Yes	1. Short period of touching	right	right	right	Difficulty in Breathing	All of the above are true	The immune system	Dust	All of the above are true	right
Married	Diploma	Yes	Yes	1. Short period of touching	right	right	right	All of the above are true	Avoiding allergic materials	The endocrine system	All of the above are true	All of the above are true	right
Married	Bachelor	No	Yes	4. Both the first and second choices are correct	right	wrong	right	Difficulty in Breathing	Avoiding allergic materials	The immune system	All of the above are true	Beds	right
Married	Diploma	Yes	Yes	1. Short period of touching	right	right	wrong	All of the above are true	Avoiding allergic materials	The immune system	All of the above are true	All of the above are true	I do not know
Married	Higher education	Yes	Yes	2. Long period of touching	right	right	right	All of the above are true	All of the above are true	The immune system	All of the above are true	All of the above are true	right
Married	Bachelor	Yes	Yes	1. Short period of touching	right	right	right	All of the above are true	Avoiding allergic materials	The immune system	All of the above are true	All of the above are true	right
Married	secondary school	No	Yes	4. Both the first and second choices are correct	right	right	right	All of the above are true	Avoiding allergic materials	The immune system	All of the above are true	All of the above are true	right
Married	Higher education	Yes	Yes	1. Short period of touching	right	right	right	All of the above are true	All of the above are true	The immune system	All of the above are true	All of the above are true	right
Married	Bachelor	No	Yes	4. Both the first and second choices are correct	right	right	right	All of the above are true	All of the above are true	The immune system	All of the above are true	All of the above are true	wrong
Married	Diploma	Yes	Yes	4. Both the first and second choices are correct	right	right	right	All of the above are true	All of the above are true	The immune system	All of the above are true	All of the above are true	right
Married	Diploma	No	Yes	4. Both the first and second choices are correct	right	right	right	All of the above are true	Avoiding allergic materials	The immune system	All of the above are true	All of the above are true	right
Married	Diploma	No	Yes	4. Both the first and second choices are correct	right	right	right	All of the above are true	Avoiding allergic materials	The immune system	All of the above are true	All of the above are true	right
Married	Bachelor	Yes	Yes	4. Both the first and second choices are correct	right	right	right	All of the above are true	Avoiding allergic materials	The immune system	All of the above are true	All of the above are true	right
Married	Bachelor	No	No	4. Both the first and second choices are correct	right	right	right	All of the above are true	Make a plan to manage allergic cases	The immune system	All of the above are true	All of the above are true	right
Married	Bachelor	Yes	Yes	4. Both the first and second choices are correct	right	right	right	All of the above are true	All of the above are true	The immune system	All of the above are true	All of the above are true	right
Others	Diploma	Yes	Yes	4. Both the first and second choices are correct	right	right	right	Difficulty in Breathing	Avoiding allergic materials	The immune system	All of the above are true	All of the above are true	right
Single	Bachelor	No	Yes	1. Short period of touching	right	right	right	All of the above are true	All of the above are true	The immune system	All of the above are true	All of the above are true	right
Single	Bachelor	No	Yes	1. Short period of touching	right	right	right	All of the above are true	Avoiding allergic materials	The immune system	All of the above are true	All of the above are true	right
Married	Higher education	No	No	4. Both the first and second choices are correct	right	right	wrong	All of the above are true	All of the above are true	The immune system	All of the above are true	All of the above are true	right
Married	Bachelor	No	No	4. Both the first and second choices are correct	right	right	right	All of the above are true	I do not know	The immune system	All of the above are true	All of the above are true	right
Married	Less than secondary school	Yes	Yes	1. Short period of touching	right	right	right	Difficulty in Breathing	Avoiding allergic materials	The immune system	Food	Beds	I do not know
Married	Less than secondary school	Yes	Yes	1. Short period of touching	right	right	right	Difficulty in Breathing	Avoiding allergic materials	The immune system	Dust	All of the above are true	I do not know
Married	Less than secondary school	No	No	3. I do not know	I do not know	right	right	Rhinorrhea	Avoiding allergic materials	The immune system	Food	Beds	wrong
Married	Less than secondary school	Yes	Yes	1. Short period of touching	I do not know	right	right	Rhinorrhea	Avoiding allergic materials	The immune system	Food	Beds	I do not know
Married	Higher education	Yes	Yes	4. Both the first and second choices are correct	right	right	right	All of the above are true	All of the above are true	The immune system	All of the above are true	All of the above are true	right
Married	Higher education	Yes	Yes	1. Short period of touching	right	right	right	All of the above are true	All of the above are true	The immune system	All of the above are true	All of the above are true	I do not know
Married	Bachelor	No	No	1. Short period of touching	right	wrong	I do not know	Rhinorrhea	Avoiding allergic materials	The immune system	Dust	Carpets	I do not know
Married	secondary school	Yes	No	3. I do not know	right	I do not know	right	Rhinorrhea	Avoiding allergic materials	The immune system	Dust	All of the above are true	I do not know
Married	Less than secondary school	No	No	3. I do not know	right	I do not know	right	Rhinorrhea	Avoiding allergic materials	The immune system	Dust	I do not know	I do not know
Married	Less than secondary school	No	No	3. I do not know	right	right	right	Rhinorrhea	Avoiding allergic materials	The endocrine system	Dust	Beds	I do not know
Married	Less than secondary school	No	No	3. I do not know	I do not know	I do not know	I do not know	I do not know	I do not know	The immune system	All of the above are true	I do not know	I do not know
Others	secondary school	No	Yes	4. Both the first and second choices are correct	right	wrong	wrong	I do not know	I do not know	The endocrine system	Some metals such as nickel	Carpets	wrong
Married	secondary school	No	Yes	2. Long period of touching	wrong	right	I do not know	Rhinorrhea	Always carry an epinephrine shot	The immune system	All of the above are true	Beds	right
Married	Less than secondary school	Yes	Yes	1. Short period of touching	right	right	right	All of the above are true	All of the above are true	The immune system	Dust	All of the above are true	right
Married	Bachelor	No	Yes	4. Both the first and second choices are correct	right	right	right	All of the above are true	All of the above are true	The immune system	All of the above are true	All of the above are true	I do not know
Married	Less than secondary school	No	Yes	2. Long period of touching	wrong	I do not know	I do not know	All of the above are true	All of the above are true	The immune system	I do not know	I do not know	I do not know
Married	secondary school	No	No	3. I do not know	wrong	wrong	wrong	I do not know	I do not know	The immune system	All of the above are true	All of the above are true	wrong
Married	Diploma	Yes	No	3. I do not know	wrong	wrong	wrong	All of the above are true	I do not know	The immune system	I do not know	I do not know	I do not know
Married	Diploma	No	No	2. Long period of touching	wrong	wrong	right	Difficulty in Breathing	All of the above are true	The immune system	Dust	Carpets	right
Married	secondary school	No	No	4. Both the first and second choices are correct	wrong	wrong	wrong	Difficulty in Breathing	All of the above are true	The immune system	Food	Carpets	I do not know
Married	Diploma	No	No	3. I do not know	wrong	wrong	wrong	Blood pressure decreasing (Hypotension)	All of the above are true	The immune system	All of the above are true	All of the above are true	I do not know
Others	Bachelor	No	Yes	3. I do not know	wrong	wrong	wrong	Rhinorrhea	All of the above are true	The endocrine system	I do not know	All of the above are true	I do not know
Married	secondary school	No	No	3. I do not know	wrong	wrong	wrong	I do not know	I do not know	The nervous system	I do not know	I do not know	I do not know
Married	secondary school	No	No	3. I do not know	wrong	wrong	wrong	I do not know	I do not know	The immune system	All of the above are true	I do not know	I do not know
Single	Diploma	No	No	3. I do not know	wrong	I do not know	wrong	Rhinorrhea	Avoiding allergic materials	The endocrine system	All of the above are true	All of the above are true	I do not know
Married	secondary school	No	Yes	3. I do not know	wrong	wrong	wrong	All of the above are true	Make a plan to manage allergic cases	The endocrine system	Some metals such as nickel	Beds	right
Married	Less than secondary school	No	No	3. I do not know	right	wrong	I do not know	Rhinorrhea	I do not know	The nervous system	I do not know	I do not know	I do not know
Married	secondary school	No	Yes	1. Short period of touching	I do not know	right	wrong	All of the above are true	Avoiding allergic materials	The endocrine system	Food	Carpets	I do not know
Married	Diploma	Yes	Yes	4. Both the first and second choices are correct	wrong	right	wrong	Blood pressure decreasing (Hypotension)	I do not know	The immune system	Dust	I do not know	I do not know
Others	Less than secondary school	No	No	3. I do not know	wrong	wrong	right	I do not know	I do not know	The nervous system	I do not know	I do not know	I do not know
Married	secondary school	No	No	2. Long period of touching	right	right	right	Difficulty in Breathing	Make a plan to manage allergic cases	The immune system	All of the above are true	All of the above are true	right
Married	secondary school	No	Yes	2. Long period of touching	right	right	right	Rhinorrhea	Make a plan to manage allergic cases	The immune system	Food	Curtains	right
Married	secondary school	No	Yes	2. Long period of touching	wrong	right	wrong	I do not know	I do not know	The immune system	Food	I do not know	I do not know
Married	Diploma	No	Yes	3. I do not know	right	right	I do not know	Blood pressure decreasing (Hypotension)	Avoiding allergic materials	The immune system	Dust	All of the above are true	right
Married	Diploma	No	Yes	3. I do not know	right	right	I do not know	Blood pressure decreasing (Hypotension)	Avoiding allergic materials	The immune system	Dust	All of the above are true	right
Married	Less than secondary school	Yes	Yes	4. Both the first and second choices are correct	right	right	wrong	All of the above are true	All of the above are true	The immune system	All of the above are true	All of the above are true	right
Married	secondary school	No	No	3. I do not know	I do not know	I do not know	I do not know	I do not know	I do not know	The endocrine system	I do not know	I do not know	I do not know
Married	Diploma	No	No	3. I do not know	I do not know	I do not know	I do not know	I do not know	I do not know	The nervous system	I do not know	I do not know	I do not know
Married	Diploma	No	Yes	2. Long period of touching	right	I do not know	right	Blood pressure decreasing (Hypotension)	Make a plan to manage allergic cases	The immune system	I do not know	All of the above are true	right
Married	secondary school	No	Yes	1. Short period of touching	right	right	right	I do not know	All of the above are true	The immune system	All of the above are true	All of the above are true	right
Married	secondary school	No	Yes	1. Short period of touching	right	right	right	All of the above are true	All of the above are true	The immune system	All of the above are true	All of the above are true	right
Married	Diploma	No	No	3. I do not know	wrong	wrong	I do not know	I do not know	I do not know	The immune system	All of the above are true	All of the above are true	wrong
Married	secondary school	No	No	3. I do not know	wrong	wrong	I do not know	I do not know	All of the above are true	The immune system	All of the above are true	All of the above are true	wrong
Married	Diploma	No	Yes	3. I do not know	I do not know	I do not know	I do not know	I do not know	I do not know	The immune system	I do not know	I do not know	I do not know
Married	secondary school	Yes	Yes	3. I do not know	I do not know	wrong	right	All of the above are true	All of the above are true	The immune system	All of the above are true	All of the above are true	I do not know
Married	Less than secondary school	No	Yes	1. Short period of touching	right	right	right	Difficulty in Breathing	All of the above are true	The immune system	All of the above are true	All of the above are true	right
Married	secondary school	No	Yes	3. I do not know	wrong	wrong	wrong	All of the above are true	All of the above are true	The immune system	All of the above are true	All of the above are true	right
Married	Diploma	Yes	Yes	3. I do not know	right	right	right	All of the above are true	All of the above are true	The immune system	All of the above are true	All of the above are true	I do not know
Married	secondary school	Yes	Yes	4. Both the first and second choices are correct	wrong	right	wrong	All of the above are true	I do not know	The immune system	All of the above are true	I do not know	right
Married	secondary school	No	Yes	3. I do not know	wrong	wrong	wrong	Blood pressure decreasing (Hypotension)	Avoiding allergic materials	The immune system	Dust	Carpets	right
Married	secondary school	Yes	Yes	1. Short period of touching	right	right	right	All of the above are true	All of the above are true	The immune system	All of the above are true	All of the above are true	right
Married	Diploma	No	Yes	3. I do not know	right	wrong	right	All of the above are true	Avoiding allergic materials	The nervous system	All of the above are true	All of the above are true	right
Married	secondary school	No	Yes	4. Both the first and second choices are correct	I do not know	I do not know	I do not know	I do not know	I do not know	The endocrine system	I do not know	I do not know	right
Married	secondary school	No	Yes	4. Both the first and second choices are correct	right	right	right	All of the above are true	All of the above are true	The immune system	All of the above are true	All of the above are true	right
Married	secondary school	No	No	3. I do not know	right	wrong	I do not know	Blood pressure decreasing (Hypotension)	Avoiding allergic materials	The endocrine system	All of the above are true	All of the above are true	wrong
Married	Diploma	No	Yes	2. Long period of touching	wrong	right	wrong	Rhinorrhea	Always carry an epinephrine shot	The endocrine system	Some metals such as nickel	Beds	right
Married	Diploma	Yes	Yes	3. I do not know	right	wrong	wrong	Rhinorrhea	Make a plan to manage allergic cases	The endocrine system	Food	Beds	right
Others	Less than secondary school	No	No	3. I do not know	right	wrong	right	All of the above are true	All of the above are true	The immune system	Dust	Carpets	right
Married	secondary school	Yes	Yes	3. I do not know	right	I do not know	wrong	Difficulty in Breathing	All of the above are true	The endocrine system	Food	Beds	right
Married	Diploma	Yes	Yes	3. I do not know	right	wrong	wrong	All of the above are true	I do not know	The immune system	Some metals such as nickel	All of the above are true	I do not know
Married	secondary school	Yes	Yes	3. I do not know	right	right	right	All of the above are true	All of the above are true	The immune system	All of the above are true	All of the above are true	right
Married	secondary school	No	Yes	3. I do not know	I do not know	I do not know	I do not know	All of the above are true	All of the above are true	The immune system	All of the above are true	All of the above are true	I do not know
Married	Diploma	Yes	Yes	4. Both the first and second choices are correct	right	right	right	All of the above are true	All of the above are true	The immune system	All of the above are true	All of the above are true	right
Married	Less than secondary school	No	Yes	4. Both the first and second choices are correct	right	I do not know	wrong	Rhinorrhea	All of the above are true	The immune system	All of the above are true	All of the above are true	right
Married	secondary school	No	No	3. I do not know	wrong	wrong	wrong	All of the above are true	All of the above are true	The immune system	All of the above are true	Carpets	I do not know
Married	secondary school	No	No	4. Both the first and second choices are correct	right	wrong	right	Blood pressure decreasing (Hypotension)	Make a plan to manage allergic cases	The immune system	Food	All of the above are true	right
Married	Higher education	No	Yes	3. I do not know	right	right	right	I do not know	Avoiding allergic materials	The immune system	Dust	All of the above are true	right
Married	secondary school	No	Yes	4. Both the first and second choices are correct	right	wrong	right	All of the above are true	All of the above are true	The immune system	All of the above are true	All of the above are true	wrong
Married	secondary school	Yes	Yes	4. Both the first and second choices are correct	I do not know	right	I do not know	Rhinorrhea	All of the above are true	The immune system	Some metals such as nickel	Beds	right
Married	Diploma	Yes	Yes	1. Short period of touching	right	right	wrong	Rhinorrhea	Avoiding allergic materials	The immune system	All of the above are true	All of the above are true	wrong
Married	secondary school	No	No	1. Short period of touching	I do not know	right	wrong	Rhinorrhea	Avoiding allergic materials	The immune system	Food	Carpets	I do not know
Married	Diploma	No	Yes	4. Both the first and second choices are correct	right	right	I do not know	All of the above are true	Avoiding allergic materials	The immune system	Food	I do not know	I do not know
Others	Diploma	No	No	3. I do not know	right	right	I do not know	I do not know	Avoiding allergic materials	The immune system	Food	I do not know	I do not know
Married	Less than secondary school	No	Yes	1. Short period of touching	I do not know	right	right	Rhinorrhea	All of the above are true	The immune system	Food	I do not know	I do not know
Married	Bachelor	No	No	4. Both the first and second choices are correct	right	right	right	All of the above are true	Avoiding allergic materials	The immune system	Food	All of the above are true	I do not know
Married	Less than secondary school	No	No	3. I do not know	I do not know	right	I do not know	Rhinorrhea	Avoiding allergic materials	The immune system	I do not know	Carpets	I do not know
Married	Bachelor	No	No	4. Both the first and second choices are correct	right	right	right	All of the above are true	All of the above are true	The immune system	All of the above are true	All of the above are true	right
Married	Less than secondary school	No	Yes	1. Short period of touching	right	right	I do not know	All of the above are true	Avoiding allergic materials	The immune system	All of the above are true	All of the above are true	I do not know
Married	Higher education	No	No	4. Both the first and second choices are correct	right	right	right	All of the above are true	All of the above are true	The immune system	All of the above are true	All of the above are true	right
Married	Higher education	Yes	Yes	4. Both the first and second choices are correct	right	right	right	All of the above are true	All of the above are true	The immune system	All of the above are true	All of the above are true	right
Married	Bachelor	No	No	4. Both the first and second choices are correct	right	right	right	Difficulty in Breathing	I do not know	The immune system	All of the above are true	All of the above are true	right
Married	Diploma	Yes	No	3. I do not know	right	I do not know	right	All of the above are true	Avoiding allergic materials	The immune system	I do not know	All of the above are true	right
Married	secondary school	Yes	Yes	3. I do not know	I do not know	I do not know	right	Difficulty in Breathing	Avoiding allergic materials	The immune system	Dust	All of the above are true	wrong
Married	secondary school	No	Yes	4. Both the first and second choices are correct	right	right	right	All of the above are true	All of the above are true	The immune system	All of the above are true	All of the above are true	right
Married	Diploma	Yes	Yes	1. Short period of touching	right	right	right	Difficulty in Breathing	Avoiding allergic materials	The immune system	All of the above are true	All of the above are true	right
Married	secondary school	Yes	Yes	4. Both the first and second choices are correct	right	I do not know	right	All of the above are true	Avoiding allergic materials	The nervous system	All of the above are true	All of the above are true	right
Married	secondary school	Yes	No	4. Both the first and second choices are correct	right	right	right	All of the above are true	Make a plan to manage allergic cases	The immune system	All of the above are true	All of the above are true	right
Married	Bachelor	No	Yes	4. Both the first and second choices are correct	right	I do not know	right	I do not know	Avoiding allergic materials	The nervous system	All of the above are true	All of the above are true	right
Married	Diploma	No	Yes	4. Both the first and second choices are correct	wrong	I do not know	I do not know	I do not know	All of the above are true	The immune system	All of the above are true	All of the above are true	right
Married	secondary school	Yes	Yes	4. Both the first and second choices are correct	right	right	right	All of the above are true	All of the above are true	The immune system	All of the above are true	All of the above are true	right
Married	Diploma	No	No	3. I do not know	right	wrong	I do not know	All of the above are true	All of the above are true	The immune system	Food	All of the above are true	I do not know
Married	Bachelor	Yes	Yes	1. Short period of touching	right	right	right	All of the above are true	Avoiding allergic materials	The immune system	All of the above are true	All of the above are true	right
Married	Diploma	Yes	Yes	3. I do not know	right	right	right	I do not know	Avoiding allergic materials	The immune system	Food	All of the above are true	right
Married	secondary school	Yes	Yes	3. I do not know	right	right	right	Difficulty in Breathing	I do not know	The immune system	All of the above are true	I do not know	wrong
Single	Bachelor	Yes	Yes	4. Both the first and second choices are correct	right	right	right	Difficulty in Breathing	Avoiding allergic materials	The immune system	All of the above are true	All of the above are true	right
Married	Less than secondary school	No	Yes	3. I do not know	right	right	wrong	All of the above are true	All of the above are true	The immune system	All of the above are true	All of the above are true	right
Married	Less than secondary school	Yes	Yes	4. Both the first and second choices are correct	right	wrong	right	All of the above are true	I do not know	The endocrine system	I do not know	I do not know	I do not know
Married	Less than secondary school	No	No	4. Both the first and second choices are correct	I do not know	I do not know	I do not know	I do not know	I do not know	The immune system	All of the above are true	I do not know	right
Others	Less than secondary school	No	Yes	3. I do not know	right	right	right	All of the above are true	All of the above are true	The immune system	All of the above are true	All of the above are true	right
